# Supplementary material for: Insight into the phylogeny and metabolic divergence of Monascus species (M. pilosus, M. ruber, and M. purpureus) at the genome level
Source: Front Microbiol. 2023 May 25;14:1199144. doi: 10.3389/fmicb.2023.1199144 (PMC10249731; doi:10.3389/fmicb.2023.1199144)
Supplement: Supplementary material 2 — GO enrichment of the unique orthogroups in each Monascus genome. [file Table_1.XLSX]

## Sheet: Sheet15
Strain	Accession
M. purpureus CSU M183	GCA_019320005.1
M. purpureus PF1702S	GCA_023624875.1
M. purpureus GB01	GCA_004359145.1
M. purpureus P7048X2	GCA_023624895.1
M. purpureus HQ1	GCA_006542485.1
M. purpureus YJX8	GCA_011319195.1
M. purpureus YY-1	GCA_003184285.1
M. purpureus RP2	GCA_023935125.1
M. ruber KACC 46666	GCA_024449045.1
M. ruber FWB13	GCA_002976275.1
M. ruber GAa	GCA_900184055.1
M. pilosus YDJ-1	GCA_018806905.1
M. pilosus YDJ-2	GCA_018806955.1
M. pilosus K104061	GCA_018806895.1
M. pilosus MS-1	GCA_018806995.1

## Sheet: GCA_011319195
Class	GO_Name	GO_ID	GO_Level	P_value	EnrichmentScore	HitsGenesCountsInSelectedSet	HitsGenesCountsInBackground	AllGenesCountsInSelectedSet	AllGenesCountsInBackground	GenesOfSelectedSetInGOterm	corrected p-value(BH method)
Cellular component	obsolete intrinsic component of membrane	GO:0031224	0	0.0320711	2.54633	5	623	11	3490	GCA_011319195_007820-T1,GCA_011319195_001923-T1,GCA_011319195_000294-T1,GCA_011319195_007199-T1,GCA_011319195_004264-T1,	1

## Sheet: GCA_018806895
Class	GO_Name	GO_ID	GO_Level	P_value	EnrichmentScore	HitsGenesCountsInSelectedSet	HitsGenesCountsInBackground	AllGenesCountsInSelectedSet	AllGenesCountsInBackground	GenesOfSelectedSetInGOterm	corrected p-value(BH method)
Molecular function	transmembrane transporter activity	GO:0022857	3	0.000196894	4.02594	9	257	27	3104	GCA_018806895_001211-T1,GCA_018806895_001430-T1,GCA_018806895_004628-T1,GCA_018806895_001609-T1,GCA_018806895_001632-T1,GCA_018806895_007152-T1,GCA_018806895_008594-T1,GCA_018806895_003555-T1,GCA_018806895_008889-T1,	0.0381975
Molecular function	transporter activity	GO:0005215	2	0.000604982	3.47204	9	298	27	3104	GCA_018806895_001211-T1,GCA_018806895_001430-T1,GCA_018806895_004628-T1,GCA_018806895_001609-T1,GCA_018806895_001632-T1,GCA_018806895_007152-T1,GCA_018806895_008594-T1,GCA_018806895_003555-T1,GCA_018806895_008889-T1,	0.0586833
Molecular function	oxidoreductase activity	GO:0016491	3	0.00623092	3.02534	7	266	27	3104	GCA_018806895_002833-T1,GCA_018806895_008267-T1,GCA_018806895_006930-T1,GCA_018806895_006498-T1,GCA_018806895_007245-T1,GCA_018806895_001859-T1,GCA_018806895_008889-T1,	0.402933
Molecular function	inorganic molecular entity transmembrane transporter activity	GO:0015318	4	0.0147066	3.34195	5	172	27	3104	GCA_018806895_004628-T1,GCA_018806895_001609-T1,GCA_018806895_008594-T1,GCA_018806895_003555-T1,GCA_018806895_008889-T1,	0.190205
Cellular component	obsolete intrinsic component of membrane	GO:0031224	0	0.0137973	2.07918	10	624	27	3503	GCA_018806895_001313-T1,GCA_018806895_001211-T1,GCA_018806895_008267-T1,GCA_018806895_001430-T1,GCA_018806895_006930-T1,GCA_018806895_001609-T1,GCA_018806895_007152-T1,GCA_018806895_008594-T1,GCA_018806895_003555-T1,GCA_018806895_008889-T1,	0.104107
Cellular component	membrane	GO:0016020	3	0.0171883	1.63264	15	1192	27	3503	GCA_018806895_001313-T1,GCA_018806895_004315-T1,GCA_018806895_001211-T1,GCA_018806895_008267-T1,GCA_018806895_001430-T1,GCA_018806895_006930-T1,GCA_018806895_004628-T1,GCA_018806895_001609-T1,GCA_018806895_007152-T1,GCA_018806895_006330-T1,GCA_018806895_008594-T1,GCA_018806895_007945-T1,GCA_018806895_007935-T1,GCA_018806895_003555-T1,GCA_018806895_008889-T1,	0.0951085
Cellular component	plasma membrane	GO:0005886	4	0.018698	2.46121	7	369	27	3503	GCA_018806895_001430-T1,GCA_018806895_004628-T1,GCA_018806895_001609-T1,GCA_018806895_007152-T1,GCA_018806895_007935-T1,GCA_018806895_003555-T1,GCA_018806895_008889-T1,	0.100125
Cellular component	obsolete membrane part	GO:0044425	0	0.0210558	1.7793	12	875	27	3503	GCA_018806895_001313-T1,GCA_018806895_001211-T1,GCA_018806895_008267-T1,GCA_018806895_001430-T1,GCA_018806895_006930-T1,GCA_018806895_001609-T1,GCA_018806895_007152-T1,GCA_018806895_008594-T1,GCA_018806895_007945-T1,GCA_018806895_007935-T1,GCA_018806895_003555-T1,GCA_018806895_008889-T1,	0.109227
Cellular component	cell periphery	GO:0071944	3	0.0235978	2.03072	9	575	27	3503	GCA_018806895_001430-T1,GCA_018806895_004628-T1,GCA_018806895_001609-T1,GCA_018806895_007152-T1,GCA_018806895_006330-T1,GCA_018806895_006363-T1,GCA_018806895_007935-T1,GCA_018806895_003555-T1,GCA_018806895_008889-T1,	0.0979311
Biological process	steroid metabolic process	GO:0008202	5	2.10206e-05	10.056	6	63	34	3590	GCA_018806895_004315-T1,GCA_018806895_004521-T1,GCA_018806895_008267-T1,GCA_018806895_006930-T1,GCA_018806895_004520-T1,GCA_018806895_004519-T1,	0.00936117
Biological process	ergosterol biosynthetic process	GO:0006696	8	8.7729e-05	10.5588	5	50	34	3590	GCA_018806895_004521-T1,GCA_018806895_008267-T1,GCA_018806895_006930-T1,GCA_018806895_004520-T1,GCA_018806895_004519-T1,	0.0195343
Biological process	cellular alcohol biosynthetic process	GO:0044108	7	8.7729e-05	10.5588	5	50	34	3590	GCA_018806895_004521-T1,GCA_018806895_008267-T1,GCA_018806895_006930-T1,GCA_018806895_004520-T1,GCA_018806895_004519-T1,	0.0195343
Biological process	cellular lipid biosynthetic process	GO:0097384	6	8.7729e-05	10.5588	5	50	34	3590	GCA_018806895_004521-T1,GCA_018806895_008267-T1,GCA_018806895_006930-T1,GCA_018806895_004520-T1,GCA_018806895_004519-T1,	0.0195343
Biological process	phytosteroid biosynthetic process	GO:0016129	7	8.7729e-05	10.5588	5	50	34	3590	GCA_018806895_004521-T1,GCA_018806895_008267-T1,GCA_018806895_006930-T1,GCA_018806895_004520-T1,GCA_018806895_004519-T1,	0.0195343
Biological process	ergosterol metabolic process	GO:0008204	7	9.6608e-05	10.3518	5	51	34	3590	GCA_018806895_004521-T1,GCA_018806895_008267-T1,GCA_018806895_006930-T1,GCA_018806895_004520-T1,GCA_018806895_004519-T1,	0.0129068
Biological process	phytosteroid metabolic process	GO:0016128	6	9.6608e-05	10.3518	5	51	34	3590	GCA_018806895_004521-T1,GCA_018806895_008267-T1,GCA_018806895_006930-T1,GCA_018806895_004520-T1,GCA_018806895_004519-T1,	0.0129068
Biological process	cellular alcohol metabolic process	GO:0044107	6	0.000116431	9.96115	5	53	34	3590	GCA_018806895_004521-T1,GCA_018806895_008267-T1,GCA_018806895_006930-T1,GCA_018806895_004520-T1,GCA_018806895_004519-T1,	0.0129626
Biological process	sterol biosynthetic process	GO:0016126	7	0.000139243	9.59893	5	55	34	3590	GCA_018806895_004521-T1,GCA_018806895_008267-T1,GCA_018806895_006930-T1,GCA_018806895_004520-T1,GCA_018806895_004519-T1,	0.0143099
Biological process	secondary alcohol biosynthetic process	GO:1902653	7	0.000151862	9.42752	5	56	34	3590	GCA_018806895_004521-T1,GCA_018806895_008267-T1,GCA_018806895_006930-T1,GCA_018806895_004520-T1,GCA_018806895_004519-T1,	0.014492
Biological process	steroid biosynthetic process	GO:0006694	6	0.000151862	9.42752	5	56	34	3590	GCA_018806895_004521-T1,GCA_018806895_008267-T1,GCA_018806895_006930-T1,GCA_018806895_004520-T1,GCA_018806895_004519-T1,	0.014492
Biological process	sterol metabolic process	GO:0016125	6	0.00019503	8.94816	5	59	34	3590	GCA_018806895_004521-T1,GCA_018806895_008267-T1,GCA_018806895_006930-T1,GCA_018806895_004520-T1,GCA_018806895_004519-T1,	0.016285
Biological process	secondary alcohol metabolic process	GO:1902652	6	0.000211324	8.79902	5	60	34	3590	GCA_018806895_004521-T1,GCA_018806895_008267-T1,GCA_018806895_006930-T1,GCA_018806895_004520-T1,GCA_018806895_004519-T1,	0.0166076
Biological process	transmembrane transport	GO:0055085	5	0.000301693	3.22631	11	360	34	3590	GCA_018806895_001211-T1,GCA_018806895_001430-T1,GCA_018806895_004628-T1,GCA_018806895_001609-T1,GCA_018806895_001632-T1,GCA_018806895_007152-T1,GCA_018806895_008594-T1,GCA_018806895_003440-T1,GCA_018806895_007935-T1,GCA_018806895_003555-T1,GCA_018806895_008889-T1,	0.0223923
Biological process	alcohol metabolic process	GO:0006066	5	0.000734755	5.32378	6	119	34	3590	GCA_018806895_004521-T1,GCA_018806895_008267-T1,GCA_018806895_006930-T1,GCA_018806895_007245-T1,GCA_018806895_004520-T1,GCA_018806895_004519-T1,	0.0516649
Biological process	alcohol biosynthetic process	GO:0046165	6	0.0010152	6.28501	5	84	34	3590	GCA_018806895_004521-T1,GCA_018806895_008267-T1,GCA_018806895_006930-T1,GCA_018806895_004520-T1,GCA_018806895_004519-T1,	0.0645863
Biological process	ion transport	GO:0006811	5	0.0011974	3.24332	9	293	34	3590	GCA_018806895_001430-T1,GCA_018806895_004628-T1,GCA_018806895_001609-T1,GCA_018806895_002875-T1,GCA_018806895_008594-T1,GCA_018806895_003440-T1,GCA_018806895_007935-T1,GCA_018806895_003555-T1,GCA_018806895_008889-T1,	0.0695534
Biological process	cellular cation homeostasis	GO:0030003	8	0.00137269	4.72783	6	134	34	3590	GCA_018806895_004521-T1,GCA_018806895_001430-T1,GCA_018806895_002875-T1,GCA_018806895_007935-T1,GCA_018806895_003555-T1,GCA_018806895_004520-T1,	0.0705349
Biological process	cation homeostasis	GO:0055080	7	0.00159905	4.59079	6	138	34	3590	GCA_018806895_004521-T1,GCA_018806895_001430-T1,GCA_018806895_002875-T1,GCA_018806895_007935-T1,GCA_018806895_003555-T1,GCA_018806895_004520-T1,	0.0791235
Biological process	cellular ion homeostasis	GO:0006873	7	0.00185301	4.46147	6	142	34	3590	GCA_018806895_004521-T1,GCA_018806895_001430-T1,GCA_018806895_002875-T1,GCA_018806895_007935-T1,GCA_018806895_003555-T1,GCA_018806895_004520-T1,	0.0884152
Biological process	organic hydroxy compound biosynthetic process	GO:1901617	5	0.00212456	5.33274	5	99	34	3590	GCA_018806895_004521-T1,GCA_018806895_008267-T1,GCA_018806895_006930-T1,GCA_018806895_004520-T1,GCA_018806895_004519-T1,	0.0978765
Biological process	organic hydroxy compound metabolic process	GO:1901615	4	0.00221255	4.30972	6	147	34	3590	GCA_018806895_004521-T1,GCA_018806895_008267-T1,GCA_018806895_006930-T1,GCA_018806895_007245-T1,GCA_018806895_004520-T1,GCA_018806895_004519-T1,	0.0985321
Biological process	cellular metal ion homeostasis	GO:0006875	9	0.00232117	5.22714	5	101	34	3590	GCA_018806895_004521-T1,GCA_018806895_001430-T1,GCA_018806895_002875-T1,GCA_018806895_007935-T1,GCA_018806895_004520-T1,	0.100035
Biological process	ion homeostasis	GO:0050801	6	0.00237034	4.25188	6	149	34	3590	GCA_018806895_004521-T1,GCA_018806895_001430-T1,GCA_018806895_002875-T1,GCA_018806895_007935-T1,GCA_018806895_003555-T1,GCA_018806895_004520-T1,	0.0989617
Biological process	import into cell	GO:0098657	5	0.00253654	4.19556	6	151	34	3590	GCA_018806895_001430-T1,GCA_018806895_007152-T1,GCA_018806895_006330-T1,GCA_018806895_002875-T1,GCA_018806895_006363-T1,GCA_018806895_007935-T1,	0.102692
Biological process	metal ion homeostasis	GO:0055065	8	0.00275395	5.02801	5	105	34	3590	GCA_018806895_004521-T1,GCA_018806895_001430-T1,GCA_018806895_002875-T1,GCA_018806895_007935-T1,GCA_018806895_004520-T1,	0.108214
Biological process	cellular chemical homeostasis	GO:0055082	6	0.00408038	3.81644	6	166	34	3590	GCA_018806895_004521-T1,GCA_018806895_001430-T1,GCA_018806895_002875-T1,GCA_018806895_007935-T1,GCA_018806895_003555-T1,GCA_018806895_004520-T1,	0.147335
Biological process	ion transmembrane transport	GO:0034220	6	0.00551063	3.14518	7	235	34	3590	GCA_018806895_001430-T1,GCA_018806895_004628-T1,GCA_018806895_001609-T1,GCA_018806895_008594-T1,GCA_018806895_003440-T1,GCA_018806895_007935-T1,GCA_018806895_008889-T1,	0.17529
Biological process	chemical homeostasis	GO:0048878	5	0.00607306	3.51961	6	180	34	3590	GCA_018806895_004521-T1,GCA_018806895_001430-T1,GCA_018806895_002875-T1,GCA_018806895_007935-T1,GCA_018806895_003555-T1,GCA_018806895_004520-T1,	0.188689
Biological process	cellular response to oxidative stress	GO:0034599	6	0.00689102	4.06109	5	130	34	3590	GCA_018806895_002833-T1,GCA_018806895_002922-T1,GCA_018806895_007935-T1,GCA_018806895_003555-T1,GCA_018806895_004520-T1,	0.204587
Biological process	inorganic ion homeostasis	GO:0098771	7	0.00734626	3.99955	5	132	34	3590	GCA_018806895_004521-T1,GCA_018806895_001430-T1,GCA_018806895_002875-T1,GCA_018806895_007935-T1,GCA_018806895_004520-T1,	0.213361
Biological process	response to oxidative stress	GO:0006979	4	0.00782231	3.93986	5	134	34	3590	GCA_018806895_002833-T1,GCA_018806895_002922-T1,GCA_018806895_007935-T1,GCA_018806895_003555-T1,GCA_018806895_004520-T1,	0.217721
Biological process	cellular homeostasis	GO:0019725	5	0.00788226	3.33437	6	190	34	3590	GCA_018806895_004521-T1,GCA_018806895_001430-T1,GCA_018806895_002875-T1,GCA_018806895_007935-T1,GCA_018806895_003555-T1,GCA_018806895_004520-T1,	0.214912
Biological process	inorganic ion transmembrane transport	GO:0098660	7	0.0105314	3.66626	5	144	34	3590	GCA_018806895_001430-T1,GCA_018806895_004628-T1,GCA_018806895_003440-T1,GCA_018806895_007935-T1,GCA_018806895_008889-T1,	0.0402
Biological process	establishment of localization	GO:0051234	3	0.0120685	1.69961	16	994	34	3590	GCA_018806895_001313-T1,GCA_018806895_001211-T1,GCA_018806895_001430-T1,GCA_018806895_006047-T1,GCA_018806895_004628-T1,GCA_018806895_001609-T1,GCA_018806895_001632-T1,GCA_018806895_007152-T1,GCA_018806895_006330-T1,GCA_018806895_002875-T1,GCA_018806895_008594-T1,GCA_018806895_003440-T1,GCA_018806895_006363-T1,GCA_018806895_007935-T1,GCA_018806895_003555-T1,GCA_018806895_008889-T1,	0.0456757
Biological process	transport	GO:0006810	4	0.0181105	1.67778	15	944	34	3590	GCA_018806895_001313-T1,GCA_018806895_001211-T1,GCA_018806895_001430-T1,GCA_018806895_004628-T1,GCA_018806895_001609-T1,GCA_018806895_001632-T1,GCA_018806895_007152-T1,GCA_018806895_006330-T1,GCA_018806895_002875-T1,GCA_018806895_008594-T1,GCA_018806895_003440-T1,GCA_018806895_006363-T1,GCA_018806895_007935-T1,GCA_018806895_003555-T1,GCA_018806895_008889-T1,	0.0672101
Biological process	lipid metabolic process	GO:0006629	4	0.0186336	2.49702	7	296	34	3590	GCA_018806895_004315-T1,GCA_018806895_004521-T1,GCA_018806895_002833-T1,GCA_018806895_008267-T1,GCA_018806895_006930-T1,GCA_018806895_004520-T1,GCA_018806895_004519-T1,	0.0687693
Biological process	cellular response to chemical stress	GO:0062197	5	0.0250023	2.94939	5	179	34	3590	GCA_018806895_002833-T1,GCA_018806895_002922-T1,GCA_018806895_007935-T1,GCA_018806895_003555-T1,GCA_018806895_004520-T1,	0.0695897
Biological process	cation transport	GO:0006812	6	0.0266476	2.90078	5	182	34	3590	GCA_018806895_001430-T1,GCA_018806895_004628-T1,GCA_018806895_002875-T1,GCA_018806895_003440-T1,GCA_018806895_007935-T1,	0.074015
Biological process	homeostatic process	GO:0042592	4	0.0328054	2.43665	6	260	34	3590	GCA_018806895_004521-T1,GCA_018806895_001430-T1,GCA_018806895_002875-T1,GCA_018806895_007935-T1,GCA_018806895_003555-T1,GCA_018806895_004520-T1,	0.079112
Biological process	small molecule biosynthetic process	GO:0044283	4	0.0347112	2.19975	7	336	34	3590	GCA_018806895_004521-T1,GCA_018806895_008267-T1,GCA_018806895_006930-T1,GCA_018806895_004192-T1,GCA_018806895_007947-T1,GCA_018806895_004520-T1,GCA_018806895_004519-T1,	0.0835571
Biological process	lipid biosynthetic process	GO:0008610	5	0.0359249	2.6799	5	197	34	3590	GCA_018806895_004521-T1,GCA_018806895_008267-T1,GCA_018806895_006930-T1,GCA_018806895_004520-T1,GCA_018806895_004519-T1,	0.086323
Biological process	obsolete oxidation-reduction process	GO:0055114	0	0.0420721	2.11176	7	350	34	3590	GCA_018806895_002833-T1,GCA_018806895_008267-T1,GCA_018806895_006930-T1,GCA_018806895_006498-T1,GCA_018806895_007245-T1,GCA_018806895_001859-T1,GCA_018806895_008889-T1,	0.093837
Biological process	cellular lipid metabolic process	GO:0044255	5	0.0454944	2.25455	6	281	34	3590	GCA_018806895_004521-T1,GCA_018806895_002833-T1,GCA_018806895_008267-T1,GCA_018806895_006930-T1,GCA_018806895_004520-T1,GCA_018806895_004519-T1,	0.101132
Biological process	localization	GO:0051179	2	0.0483953	1.46523	16	1153	34	3590	GCA_018806895_001313-T1,GCA_018806895_001211-T1,GCA_018806895_001430-T1,GCA_018806895_006047-T1,GCA_018806895_004628-T1,GCA_018806895_001609-T1,GCA_018806895_001632-T1,GCA_018806895_007152-T1,GCA_018806895_006330-T1,GCA_018806895_002875-T1,GCA_018806895_008594-T1,GCA_018806895_003440-T1,GCA_018806895_006363-T1,GCA_018806895_007935-T1,GCA_018806895_003555-T1,GCA_018806895_008889-T1,	0.102792

## Sheet: GCA_004359145
Class	GO_Name	GO_ID	GO_Level	P_value	EnrichmentScore	HitsGenesCountsInSelectedSet	HitsGenesCountsInBackground	AllGenesCountsInSelectedSet	AllGenesCountsInBackground	GenesOfSelectedSetInGOterm	corrected p-value(BH method)
Cellular component	obsolete intrinsic component of membrane	GO:0031224	0	0.0308282	2.57156	5	613	11	3468	GCA_004359145_001054-T1,GCA_004359145_005451-T1,GCA_004359145_004551-T1,GCA_004359145_004444-T1,GCA_004359145_002300-T1,	1

## Sheet: GCA_023624895
Class	GO_Name	GO_ID	GO_Level	P_value	EnrichmentScore	HitsGenesCountsInSelectedSet	HitsGenesCountsInBackground	AllGenesCountsInSelectedSet	AllGenesCountsInBackground	GenesOfSelectedSetInGOterm	corrected p-value(BH method)
Cellular component	obsolete intrinsic component of membrane	GO:0031224	0	0.0104537	2.83086	6	606	12	3431	GCA_023624895_005133-T1,GCA_023624895_002871-T1,GCA_023624895_002387-T1,GCA_023624895_006942-T1,GCA_023624895_001616-T1,GCA_023624895_001775-T1,	0.752668
Cellular component	cell periphery	GO:0071944	3	0.0318411	2.58048	5	554	12	3431	GCA_023624895_002871-T1,GCA_023624895_002387-T1,GCA_023624895_000321-T1,GCA_023624895_006942-T1,GCA_023624895_001616-T1,	0.57314

## Sheet: GCA_023935125
Class	GO_Name	GO_ID	GO_Level	P_value	EnrichmentScore	HitsGenesCountsInSelectedSet	HitsGenesCountsInBackground	AllGenesCountsInSelectedSet	AllGenesCountsInBackground	GenesOfSelectedSetInGOterm	corrected p-value(BH method)
Cellular component	obsolete intrinsic component of membrane	GO:0031224	0	0.0108143	2.81169	6	616	12	3464	GCA_023935125_002516-T1,GCA_023935125_007355-T1,GCA_023935125_004499-T1,GCA_023935125_005128-T1,GCA_023935125_008280-T1,GCA_023935125_001277-T1,	0.778632
Cellular component	cell periphery	GO:0071944	3	0.0329096	2.5591	5	564	12	3464	GCA_023935125_007355-T1,GCA_023935125_004499-T1,GCA_023935125_005128-T1,GCA_023935125_001277-T1,GCA_023935125_001860-T1,	0.592373
Biological process	organic substance catabolic process	GO:1901575	4	0.0454697	2.16467	6	578	17	3545	GCA_023935125_002516-T1,GCA_023935125_004516-T1,GCA_023935125_005934-T1,GCA_023935125_004797-T1,GCA_023935125_005835-T1,GCA_023935125_001277-T1,	0.277779

## Sheet: GCA_900184055
Class	GO_Name	GO_ID	GO_Level	P_value	EnrichmentScore	HitsGenesCountsInSelectedSet	HitsGenesCountsInBackground	AllGenesCountsInSelectedSet	AllGenesCountsInBackground	GenesOfSelectedSetInGOterm	corrected p-value(BH method)
Molecular function	transmembrane transporter activity	GO:0022857	3	0.000236343	3.9313	9	262	27	3090	GCA_900184055_002801-T1,GCA_900184055_000606-T1,GCA_900184055_003299-T1,GCA_900184055_006140-T1,GCA_900184055_008136-T1,GCA_900184055_001334-T1,GCA_900184055_004251-T1,GCA_900184055_000440-T1,GCA_900184055_008375-T1,	0.0458505
Molecular function	transporter activity	GO:0005215	2	0.000725219	3.38816	9	304	27	3090	GCA_900184055_002801-T1,GCA_900184055_000606-T1,GCA_900184055_003299-T1,GCA_900184055_006140-T1,GCA_900184055_008136-T1,GCA_900184055_001334-T1,GCA_900184055_004251-T1,GCA_900184055_000440-T1,GCA_900184055_008375-T1,	0.0703463
Molecular function	oxidoreductase activity	GO:0016491	3	0.0062557	3.02306	7	265	27	3090	GCA_900184055_002238-T1,GCA_900184055_006796-T1,GCA_900184055_002375-T1,GCA_900184055_006954-T1,GCA_900184055_006140-T1,GCA_900184055_000984-T1,GCA_900184055_004343-T1,	0.404536
Molecular function	inorganic molecular entity transmembrane transporter activity	GO:0015318	4	0.0156857	3.28863	5	174	27	3090	GCA_900184055_000606-T1,GCA_900184055_006140-T1,GCA_900184055_001334-T1,GCA_900184055_000440-T1,GCA_900184055_008375-T1,	0.179002
Cellular component	obsolete intrinsic component of membrane	GO:0031224	0	0.014249	2.06944	10	623	27	3481	GCA_900184055_002801-T1,GCA_900184055_006796-T1,GCA_900184055_006954-T1,GCA_900184055_003299-T1,GCA_900184055_006140-T1,GCA_900184055_006183-T1,GCA_900184055_001334-T1,GCA_900184055_004251-T1,GCA_900184055_000440-T1,GCA_900184055_008375-T1,	0.107515
Cellular component	membrane	GO:0016020	3	0.0172543	1.63197	15	1185	27	3481	GCA_900184055_002801-T1,GCA_900184055_006796-T1,GCA_900184055_000606-T1,GCA_900184055_001478-T1,GCA_900184055_006954-T1,GCA_900184055_003299-T1,GCA_900184055_006140-T1,GCA_900184055_001488-T1,GCA_900184055_006183-T1,GCA_900184055_007509-T1,GCA_900184055_001334-T1,GCA_900184055_004251-T1,GCA_900184055_002671-T1,GCA_900184055_000440-T1,GCA_900184055_008375-T1,	0.0987657
Cellular component	plasma membrane	GO:0005886	4	0.0193049	2.44575	7	369	27	3481	GCA_900184055_000606-T1,GCA_900184055_001478-T1,GCA_900184055_003299-T1,GCA_900184055_006140-T1,GCA_900184055_001334-T1,GCA_900184055_004251-T1,GCA_900184055_008375-T1,	0.106821
Cellular component	obsolete membrane part	GO:0044425	0	0.0219102	1.77015	12	874	27	3481	GCA_900184055_002801-T1,GCA_900184055_006796-T1,GCA_900184055_001478-T1,GCA_900184055_006954-T1,GCA_900184055_003299-T1,GCA_900184055_006140-T1,GCA_900184055_001488-T1,GCA_900184055_006183-T1,GCA_900184055_001334-T1,GCA_900184055_004251-T1,GCA_900184055_000440-T1,GCA_900184055_008375-T1,	0.117325
Cellular component	cell periphery	GO:0071944	3	0.0242558	2.02149	9	574	27	3481	GCA_900184055_000606-T1,GCA_900184055_001478-T1,GCA_900184055_003299-T1,GCA_900184055_006140-T1,GCA_900184055_007509-T1,GCA_900184055_001334-T1,GCA_900184055_004251-T1,GCA_900184055_007479-T1,GCA_900184055_008375-T1,	0.100662
Biological process	steroid metabolic process	GO:0008202	5	2.33291e-05	9.87684	6	64	34	3582	GCA_900184055_006108-T1,GCA_900184055_006109-T1,GCA_900184055_006796-T1,GCA_900184055_006107-T1,GCA_900184055_006954-T1,GCA_900184055_002671-T1,	0.0103892
Biological process	ergosterol biosynthetic process	GO:0006696	8	9.7624e-05	10.3287	5	51	34	3582	GCA_900184055_006108-T1,GCA_900184055_006109-T1,GCA_900184055_006796-T1,GCA_900184055_006107-T1,GCA_900184055_006954-T1,	0.0217376
Biological process	cellular alcohol biosynthetic process	GO:0044108	7	9.7624e-05	10.3287	5	51	34	3582	GCA_900184055_006108-T1,GCA_900184055_006109-T1,GCA_900184055_006796-T1,GCA_900184055_006107-T1,GCA_900184055_006954-T1,	0.0217376
Biological process	cellular lipid biosynthetic process	GO:0097384	6	9.7624e-05	10.3287	5	51	34	3582	GCA_900184055_006108-T1,GCA_900184055_006109-T1,GCA_900184055_006796-T1,GCA_900184055_006107-T1,GCA_900184055_006954-T1,	0.0217376
Biological process	phytosteroid biosynthetic process	GO:0016129	7	9.7624e-05	10.3287	5	51	34	3582	GCA_900184055_006108-T1,GCA_900184055_006109-T1,GCA_900184055_006796-T1,GCA_900184055_006107-T1,GCA_900184055_006954-T1,	0.0217376
Biological process	ergosterol metabolic process	GO:0008204	7	0.000107279	10.1301	5	52	34	3582	GCA_900184055_006108-T1,GCA_900184055_006109-T1,GCA_900184055_006796-T1,GCA_900184055_006107-T1,GCA_900184055_006954-T1,	0.0143324
Biological process	phytosteroid metabolic process	GO:0016128	6	0.000107279	10.1301	5	52	34	3582	GCA_900184055_006108-T1,GCA_900184055_006109-T1,GCA_900184055_006796-T1,GCA_900184055_006107-T1,GCA_900184055_006954-T1,	0.0143324
Biological process	cellular alcohol metabolic process	GO:0044107	6	0.00012878	9.7549	5	54	34	3582	GCA_900184055_006108-T1,GCA_900184055_006109-T1,GCA_900184055_006796-T1,GCA_900184055_006107-T1,GCA_900184055_006954-T1,	0.0143375
Biological process	sterol biosynthetic process	GO:0016126	7	0.000153447	9.40651	5	56	34	3582	GCA_900184055_006108-T1,GCA_900184055_006109-T1,GCA_900184055_006796-T1,GCA_900184055_006107-T1,GCA_900184055_006954-T1,	0.0157697
Biological process	secondary alcohol biosynthetic process	GO:1902653	7	0.000167063	9.24149	5	57	34	3582	GCA_900184055_006108-T1,GCA_900184055_006109-T1,GCA_900184055_006796-T1,GCA_900184055_006107-T1,GCA_900184055_006954-T1,	0.0159426
Biological process	steroid biosynthetic process	GO:0006694	6	0.000167063	9.24149	5	57	34	3582	GCA_900184055_006108-T1,GCA_900184055_006109-T1,GCA_900184055_006796-T1,GCA_900184055_006107-T1,GCA_900184055_006954-T1,	0.0159426
Biological process	sterol metabolic process	GO:0016125	6	0.000213517	8.77941	5	60	34	3582	GCA_900184055_006108-T1,GCA_900184055_006109-T1,GCA_900184055_006796-T1,GCA_900184055_006107-T1,GCA_900184055_006954-T1,	0.0178286
Biological process	secondary alcohol metabolic process	GO:1902652	6	0.000231006	8.63549	5	61	34	3582	GCA_900184055_006108-T1,GCA_900184055_006109-T1,GCA_900184055_006796-T1,GCA_900184055_006107-T1,GCA_900184055_006954-T1,	0.0181544
Biological process	transmembrane transport	GO:0055085	5	0.000339245	3.18374	11	364	34	3582	GCA_900184055_002801-T1,GCA_900184055_000606-T1,GCA_900184055_001478-T1,GCA_900184055_003299-T1,GCA_900184055_006140-T1,GCA_900184055_008136-T1,GCA_900184055_001219-T1,GCA_900184055_001334-T1,GCA_900184055_004251-T1,GCA_900184055_000440-T1,GCA_900184055_008375-T1,	0.0251795
Biological process	alcohol metabolic process	GO:0006066	5	0.000777203	5.26765	6	120	34	3582	GCA_900184055_006108-T1,GCA_900184055_006109-T1,GCA_900184055_006796-T1,GCA_900184055_006107-T1,GCA_900184055_006954-T1,GCA_900184055_004343-T1,	0.0546497
Biological process	alcohol biosynthetic process	GO:0046165	6	0.00108207	6.19723	5	85	34	3582	GCA_900184055_006108-T1,GCA_900184055_006109-T1,GCA_900184055_006796-T1,GCA_900184055_006107-T1,GCA_900184055_006954-T1,	0.0657114
Biological process	ion transport	GO:0006811	5	0.00127737	3.21416	9	295	34	3582	GCA_900184055_000606-T1,GCA_900184055_001478-T1,GCA_900184055_003299-T1,GCA_900184055_006140-T1,GCA_900184055_001219-T1,GCA_900184055_001334-T1,GCA_900184055_000440-T1,GCA_900184055_002332-T1,GCA_900184055_008375-T1,	0.071107
Biological process	cellular cation homeostasis	GO:0030003	8	0.00149957	4.64792	6	136	34	3582	GCA_900184055_006108-T1,GCA_900184055_006107-T1,GCA_900184055_001478-T1,GCA_900184055_003299-T1,GCA_900184055_001334-T1,GCA_900184055_002332-T1,	0.0770547
Biological process	cation homeostasis	GO:0055080	7	0.00174211	4.51513	6	140	34	3582	GCA_900184055_006108-T1,GCA_900184055_006107-T1,GCA_900184055_001478-T1,GCA_900184055_003299-T1,GCA_900184055_001334-T1,GCA_900184055_002332-T1,	0.0862024
Biological process	cellular ion homeostasis	GO:0006873	7	0.00194291	4.4204	6	143	34	3582	GCA_900184055_006108-T1,GCA_900184055_006107-T1,GCA_900184055_001478-T1,GCA_900184055_003299-T1,GCA_900184055_001334-T1,GCA_900184055_002332-T1,	0.0927044
Biological process	cellular metal ion homeostasis	GO:0006875	9	0.0023438	5.21549	5	101	34	3582	GCA_900184055_006108-T1,GCA_900184055_006107-T1,GCA_900184055_001478-T1,GCA_900184055_003299-T1,GCA_900184055_002332-T1,	0.107976
Biological process	organic hydroxy compound biosynthetic process	GO:1901617	5	0.00244792	5.16436	5	102	34	3582	GCA_900184055_006108-T1,GCA_900184055_006109-T1,GCA_900184055_006796-T1,GCA_900184055_006107-T1,GCA_900184055_006954-T1,	0.109014
Biological process	import into cell	GO:0098657	5	0.00247999	4.21412	6	150	34	3582	GCA_900184055_001478-T1,GCA_900184055_003299-T1,GCA_900184055_007509-T1,GCA_900184055_004251-T1,GCA_900184055_007479-T1,GCA_900184055_002332-T1,	0.106879
Biological process	organic hydroxy compound metabolic process	GO:1901615	4	0.00247999	4.21412	6	150	34	3582	GCA_900184055_006108-T1,GCA_900184055_006109-T1,GCA_900184055_006796-T1,GCA_900184055_006107-T1,GCA_900184055_006954-T1,GCA_900184055_004343-T1,	0.106879
Biological process	ion homeostasis	GO:0050801	6	0.00247999	4.21412	6	150	34	3582	GCA_900184055_006108-T1,GCA_900184055_006107-T1,GCA_900184055_001478-T1,GCA_900184055_003299-T1,GCA_900184055_001334-T1,GCA_900184055_002332-T1,	0.106879
Biological process	metal ion homeostasis	GO:0055065	8	0.00278063	5.01681	5	105	34	3582	GCA_900184055_006108-T1,GCA_900184055_006107-T1,GCA_900184055_001478-T1,GCA_900184055_003299-T1,GCA_900184055_002332-T1,	0.109262
Biological process	cellular chemical homeostasis	GO:0055082	6	0.00424995	3.78514	6	167	34	3582	GCA_900184055_006108-T1,GCA_900184055_006107-T1,GCA_900184055_001478-T1,GCA_900184055_003299-T1,GCA_900184055_001334-T1,GCA_900184055_002332-T1,	0.149419
Biological process	ion transmembrane transport	GO:0034220	6	0.00570945	3.12488	7	236	34	3582	GCA_900184055_000606-T1,GCA_900184055_001478-T1,GCA_900184055_003299-T1,GCA_900184055_006140-T1,GCA_900184055_001219-T1,GCA_900184055_000440-T1,GCA_900184055_008375-T1,	0.186044
Biological process	chemical homeostasis	GO:0048878	5	0.00630588	3.49236	6	181	34	3582	GCA_900184055_006108-T1,GCA_900184055_006107-T1,GCA_900184055_001478-T1,GCA_900184055_003299-T1,GCA_900184055_001334-T1,GCA_900184055_002332-T1,	0.200587
Biological process	cellular response to oxidative stress	GO:0034599	6	0.00695512	4.05204	5	130	34	3582	GCA_900184055_006108-T1,GCA_900184055_002285-T1,GCA_900184055_002375-T1,GCA_900184055_001478-T1,GCA_900184055_001334-T1,	0.20649
Biological process	inorganic ion homeostasis	GO:0098771	7	0.00741437	3.99064	5	132	34	3582	GCA_900184055_006108-T1,GCA_900184055_006107-T1,GCA_900184055_001478-T1,GCA_900184055_003299-T1,GCA_900184055_002332-T1,	0.210757
Biological process	response to oxidative stress	GO:0006979	4	0.0078946	3.93108	5	134	34	3582	GCA_900184055_006108-T1,GCA_900184055_002285-T1,GCA_900184055_002375-T1,GCA_900184055_001478-T1,GCA_900184055_001334-T1,	0.219733
Biological process	cellular homeostasis	GO:0019725	5	0.00837458	3.29228	6	192	34	3582	GCA_900184055_006108-T1,GCA_900184055_006107-T1,GCA_900184055_001478-T1,GCA_900184055_003299-T1,GCA_900184055_001334-T1,GCA_900184055_002332-T1,	0.228336
Biological process	inorganic ion transmembrane transport	GO:0098660	7	0.0115603	3.58343	5	147	34	3582	GCA_900184055_000606-T1,GCA_900184055_001478-T1,GCA_900184055_003299-T1,GCA_900184055_006140-T1,GCA_900184055_001219-T1,	0.0441273
Biological process	establishment of localization	GO:0051234	3	0.0125892	1.69242	16	996	34	3582	GCA_900184055_002801-T1,GCA_900184055_000606-T1,GCA_900184055_001478-T1,GCA_900184055_003299-T1,GCA_900184055_006140-T1,GCA_900184055_006183-T1,GCA_900184055_008136-T1,GCA_900184055_007509-T1,GCA_900184055_001219-T1,GCA_900184055_001334-T1,GCA_900184055_004251-T1,GCA_900184055_001892-T1,GCA_900184055_000440-T1,GCA_900184055_007479-T1,GCA_900184055_002332-T1,GCA_900184055_008375-T1,	0.0477816
Biological process	lipid metabolic process	GO:0006629	4	0.0182089	2.5084	7	294	34	3582	GCA_900184055_006108-T1,GCA_900184055_006109-T1,GCA_900184055_006796-T1,GCA_900184055_006107-T1,GCA_900184055_002375-T1,GCA_900184055_006954-T1,GCA_900184055_002671-T1,	0.0673882
Biological process	transport	GO:0006810	4	0.019023	1.66874	15	947	34	3582	GCA_900184055_002801-T1,GCA_900184055_000606-T1,GCA_900184055_001478-T1,GCA_900184055_003299-T1,GCA_900184055_006140-T1,GCA_900184055_006183-T1,GCA_900184055_008136-T1,GCA_900184055_007509-T1,GCA_900184055_001219-T1,GCA_900184055_001334-T1,GCA_900184055_004251-T1,GCA_900184055_000440-T1,GCA_900184055_007479-T1,GCA_900184055_002332-T1,GCA_900184055_008375-T1,	0.054074
Biological process	cellular response to chemical stress	GO:0062197	5	0.0252162	2.94282	5	179	34	3582	GCA_900184055_006108-T1,GCA_900184055_002285-T1,GCA_900184055_002375-T1,GCA_900184055_001478-T1,GCA_900184055_001334-T1,	0.070185
Biological process	cation transport	GO:0006812	6	0.0286018	2.84738	5	185	34	3582	GCA_900184055_000606-T1,GCA_900184055_001478-T1,GCA_900184055_003299-T1,GCA_900184055_001219-T1,GCA_900184055_002332-T1,	0.069603
Biological process	homeostatic process	GO:0042592	4	0.0342208	2.41266	6	262	34	3582	GCA_900184055_006108-T1,GCA_900184055_006107-T1,GCA_900184055_001478-T1,GCA_900184055_003299-T1,GCA_900184055_001334-T1,GCA_900184055_002332-T1,	0.0825251
Biological process	small molecule biosynthetic process	GO:0044283	4	0.03508	2.19485	7	336	34	3582	GCA_900184055_006108-T1,GCA_900184055_006109-T1,GCA_900184055_006796-T1,GCA_900184055_006107-T1,GCA_900184055_006954-T1,GCA_900184055_001490-T1,GCA_900184055_004416-T1,	0.084293
Biological process	lipid biosynthetic process	GO:0008610	5	0.0362223	2.67393	5	197	34	3582	GCA_900184055_006108-T1,GCA_900184055_006109-T1,GCA_900184055_006796-T1,GCA_900184055_006107-T1,GCA_900184055_006954-T1,	0.0867259
Biological process	obsolete oxidation-reduction process	GO:0055114	0	0.0402883	2.13142	7	346	34	3582	GCA_900184055_002238-T1,GCA_900184055_006796-T1,GCA_900184055_002375-T1,GCA_900184055_006954-T1,GCA_900184055_006140-T1,GCA_900184055_000984-T1,GCA_900184055_004343-T1,	0.0903106
Biological process	cellular lipid metabolic process	GO:0044255	5	0.0445769	2.26565	6	279	34	3582	GCA_900184055_006108-T1,GCA_900184055_006109-T1,GCA_900184055_006796-T1,GCA_900184055_006107-T1,GCA_900184055_002375-T1,GCA_900184055_006954-T1,	0.0995898
Biological process	localization	GO:0051179	2	0.0493386	1.46197	16	1153	34	3582	GCA_900184055_002801-T1,GCA_900184055_000606-T1,GCA_900184055_001478-T1,GCA_900184055_003299-T1,GCA_900184055_006140-T1,GCA_900184055_006183-T1,GCA_900184055_008136-T1,GCA_900184055_007509-T1,GCA_900184055_001219-T1,GCA_900184055_001334-T1,GCA_900184055_004251-T1,GCA_900184055_001892-T1,GCA_900184055_000440-T1,GCA_900184055_007479-T1,GCA_900184055_002332-T1,GCA_900184055_008375-T1,	0.104962

## Sheet: GCA_018806905
Class	GO_Name	GO_ID	GO_Level	P_value	EnrichmentScore	HitsGenesCountsInSelectedSet	HitsGenesCountsInBackground	AllGenesCountsInSelectedSet	AllGenesCountsInBackground	GenesOfSelectedSetInGOterm	corrected p-value(BH method)
Molecular function	transmembrane transporter activity	GO:0022857	3	0.000207046	4	9	260	27	3120	GCA_018806905_001608-T1,GCA_018806905_000304-T1,GCA_018806905_004820-T1,GCA_018806905_001388-T1,GCA_018806905_006618-T1,GCA_018806905_003737-T1,GCA_018806905_001790-T1,GCA_018806905_000011-T1,GCA_018806905_001812-T1,	0.0401669
Molecular function	transporter activity	GO:0005215	2	0.000627564	3.45515	9	301	27	3120	GCA_018806905_001608-T1,GCA_018806905_000304-T1,GCA_018806905_004820-T1,GCA_018806905_001388-T1,GCA_018806905_006618-T1,GCA_018806905_003737-T1,GCA_018806905_001790-T1,GCA_018806905_000011-T1,GCA_018806905_001812-T1,	0.0608737
Molecular function	oxidoreductase activity	GO:0016491	3	0.00644372	3.00702	7	269	27	3120	GCA_018806905_008927-T1,GCA_018806905_006530-T1,GCA_018806905_002038-T1,GCA_018806905_003015-T1,GCA_018806905_007277-T1,GCA_018806905_006844-T1,GCA_018806905_000011-T1,	0.416694
Molecular function	inorganic molecular entity transmembrane transporter activity	GO:0015318	4	0.0150935	3.32056	5	174	27	3120	GCA_018806905_000304-T1,GCA_018806905_004820-T1,GCA_018806905_003737-T1,GCA_018806905_001790-T1,GCA_018806905_000011-T1,	0.183009
Cellular component	obsolete intrinsic component of membrane	GO:0031224	0	0.0137946	2.07927	10	627	27	3520	GCA_018806905_001608-T1,GCA_018806905_008927-T1,GCA_018806905_000304-T1,GCA_018806905_001388-T1,GCA_018806905_006618-T1,GCA_018806905_003737-T1,GCA_018806905_001489-T1,GCA_018806905_006844-T1,GCA_018806905_001790-T1,GCA_018806905_000011-T1,	0.104087
Cellular component	membrane	GO:0016020	3	0.016944	1.63508	15	1196	27	3520	GCA_018806905_001608-T1,GCA_018806905_008927-T1,GCA_018806905_008149-T1,GCA_018806905_000304-T1,GCA_018806905_004506-T1,GCA_018806905_004820-T1,GCA_018806905_001388-T1,GCA_018806905_006618-T1,GCA_018806905_008139-T1,GCA_018806905_003737-T1,GCA_018806905_001489-T1,GCA_018806905_006844-T1,GCA_018806905_001790-T1,GCA_018806905_000011-T1,GCA_018806905_007449-T1,	0.0937567
Cellular component	plasma membrane	GO:0005886	4	0.0182435	2.47315	7	369	27	3520	GCA_018806905_001608-T1,GCA_018806905_004820-T1,GCA_018806905_006618-T1,GCA_018806905_008139-T1,GCA_018806905_003737-T1,GCA_018806905_001790-T1,GCA_018806905_000011-T1,	0.0976913
Cellular component	obsolete membrane part	GO:0044425	0	0.0211981	1.77778	12	880	27	3520	GCA_018806905_001608-T1,GCA_018806905_008927-T1,GCA_018806905_008149-T1,GCA_018806905_000304-T1,GCA_018806905_001388-T1,GCA_018806905_006618-T1,GCA_018806905_008139-T1,GCA_018806905_003737-T1,GCA_018806905_001489-T1,GCA_018806905_006844-T1,GCA_018806905_001790-T1,GCA_018806905_000011-T1,	0.109965
Cellular component	cell periphery	GO:0071944	3	0.0239012	2.02648	9	579	27	3520	GCA_018806905_001608-T1,GCA_018806905_004820-T1,GCA_018806905_006618-T1,GCA_018806905_008139-T1,GCA_018806905_007413-T1,GCA_018806905_003737-T1,GCA_018806905_001790-T1,GCA_018806905_000011-T1,GCA_018806905_007449-T1,	0.09919
Biological process	steroid metabolic process	GO:0008202	5	1.85584e-05	10.2751	6	62	34	3610	GCA_018806905_008927-T1,GCA_018806905_004714-T1,GCA_018806905_004506-T1,GCA_018806905_004712-T1,GCA_018806905_004713-T1,GCA_018806905_006844-T1,	0.00826469
Biological process	ergosterol biosynthetic process	GO:0006696	8	7.74423e-05	10.8343	5	49	34	3610	GCA_018806905_008927-T1,GCA_018806905_004714-T1,GCA_018806905_004712-T1,GCA_018806905_004713-T1,GCA_018806905_006844-T1,	0.0258657
Biological process	cellular alcohol biosynthetic process	GO:0044108	7	7.74423e-05	10.8343	5	49	34	3610	GCA_018806905_008927-T1,GCA_018806905_004714-T1,GCA_018806905_004712-T1,GCA_018806905_004713-T1,GCA_018806905_006844-T1,	0.0258657
Biological process	cellular lipid biosynthetic process	GO:0097384	6	7.74423e-05	10.8343	5	49	34	3610	GCA_018806905_008927-T1,GCA_018806905_004714-T1,GCA_018806905_004712-T1,GCA_018806905_004713-T1,GCA_018806905_006844-T1,	0.0258657
Biological process	phytosteroid biosynthetic process	GO:0016129	7	7.74423e-05	10.8343	5	49	34	3610	GCA_018806905_008927-T1,GCA_018806905_004714-T1,GCA_018806905_004712-T1,GCA_018806905_004713-T1,GCA_018806905_006844-T1,	0.0258657
Biological process	ergosterol metabolic process	GO:0008204	7	8.54692e-05	10.6176	5	50	34	3610	GCA_018806905_008927-T1,GCA_018806905_004714-T1,GCA_018806905_004712-T1,GCA_018806905_004713-T1,GCA_018806905_006844-T1,	0.0142734
Biological process	phytosteroid metabolic process	GO:0016128	6	8.54692e-05	10.6176	5	50	34	3610	GCA_018806905_008927-T1,GCA_018806905_004714-T1,GCA_018806905_004712-T1,GCA_018806905_004713-T1,GCA_018806905_006844-T1,	0.0142734
Biological process	cellular alcohol metabolic process	GO:0044107	6	0.000103437	10.2093	5	52	34	3610	GCA_018806905_008927-T1,GCA_018806905_004714-T1,GCA_018806905_004712-T1,GCA_018806905_004713-T1,GCA_018806905_006844-T1,	0.011516
Biological process	sterol biosynthetic process	GO:0016126	7	0.000124181	9.83115	5	54	34	3610	GCA_018806905_008927-T1,GCA_018806905_004714-T1,GCA_018806905_004712-T1,GCA_018806905_004713-T1,GCA_018806905_006844-T1,	0.012762
Biological process	steroid biosynthetic process	GO:0006694	6	0.000135682	9.65241	5	55	34	3610	GCA_018806905_008927-T1,GCA_018806905_004714-T1,GCA_018806905_004712-T1,GCA_018806905_004713-T1,GCA_018806905_006844-T1,	0.0129479
Biological process	secondary alcohol biosynthetic process	GO:1902653	7	0.000147984	9.48004	5	56	34	3610	GCA_018806905_008927-T1,GCA_018806905_004714-T1,GCA_018806905_004712-T1,GCA_018806905_004713-T1,GCA_018806905_006844-T1,	0.0131804
Biological process	sterol metabolic process	GO:0016125	6	0.00017514	9.15314	5	58	34	3610	GCA_018806905_008927-T1,GCA_018806905_004714-T1,GCA_018806905_004712-T1,GCA_018806905_004713-T1,GCA_018806905_006844-T1,	0.0146242
Biological process	secondary alcohol metabolic process	GO:1902652	6	0.000205958	8.84804	5	60	34	3610	GCA_018806905_008927-T1,GCA_018806905_004714-T1,GCA_018806905_004712-T1,GCA_018806905_004713-T1,GCA_018806905_006844-T1,	0.0161859
Biological process	transmembrane transport	GO:0055085	5	0.000309258	3.21747	11	363	34	3610	GCA_018806905_001608-T1,GCA_018806905_000304-T1,GCA_018806905_004820-T1,GCA_018806905_001388-T1,GCA_018806905_006618-T1,GCA_018806905_008139-T1,GCA_018806905_003737-T1,GCA_018806905_003622-T1,GCA_018806905_001790-T1,GCA_018806905_000011-T1,GCA_018806905_001812-T1,	0.0229538
Biological process	alcohol metabolic process	GO:0006066	5	0.0007462	5.30882	6	120	34	3610	GCA_018806905_008927-T1,GCA_018806905_004714-T1,GCA_018806905_006530-T1,GCA_018806905_004712-T1,GCA_018806905_004713-T1,GCA_018806905_006844-T1,	0.0524697
Biological process	alcohol biosynthetic process	GO:0046165	6	0.000990324	6.32003	5	84	34	3610	GCA_018806905_008927-T1,GCA_018806905_004714-T1,GCA_018806905_004712-T1,GCA_018806905_004713-T1,GCA_018806905_006844-T1,	0.0630035
Biological process	ion transport	GO:0006811	5	0.00120861	3.23928	9	295	34	3610	GCA_018806905_001608-T1,GCA_018806905_000304-T1,GCA_018806905_004820-T1,GCA_018806905_003058-T1,GCA_018806905_008139-T1,GCA_018806905_003737-T1,GCA_018806905_003622-T1,GCA_018806905_001790-T1,GCA_018806905_000011-T1,	0.0702047
Biological process	cellular cation homeostasis	GO:0030003	8	0.00138675	4.71895	6	135	34	3610	GCA_018806905_001608-T1,GCA_018806905_004714-T1,GCA_018806905_003058-T1,GCA_018806905_008139-T1,GCA_018806905_004713-T1,GCA_018806905_003737-T1,	0.0712574
Biological process	cation homeostasis	GO:0055080	7	0.00161352	4.58316	6	139	34	3610	GCA_018806905_001608-T1,GCA_018806905_004714-T1,GCA_018806905_003058-T1,GCA_018806905_008139-T1,GCA_018806905_004713-T1,GCA_018806905_003737-T1,	0.0798392
Biological process	cellular ion homeostasis	GO:0006873	7	0.0018677	4.45496	6	143	34	3610	GCA_018806905_001608-T1,GCA_018806905_004714-T1,GCA_018806905_003058-T1,GCA_018806905_008139-T1,GCA_018806905_004713-T1,GCA_018806905_003737-T1,	0.0891159
Biological process	organic hydroxy compound biosynthetic process	GO:1901617	5	0.00216815	5.30882	5	100	34	3610	GCA_018806905_008927-T1,GCA_018806905_004714-T1,GCA_018806905_004712-T1,GCA_018806905_004713-T1,GCA_018806905_006844-T1,	0.0998842
Biological process	cellular metal ion homeostasis	GO:0006875	9	0.00226574	5.25626	5	101	34	3610	GCA_018806905_001608-T1,GCA_018806905_004714-T1,GCA_018806905_003058-T1,GCA_018806905_008139-T1,GCA_018806905_004713-T1,	0.100901
Biological process	organic hydroxy compound metabolic process	GO:1901615	4	0.00238488	4.24706	6	150	34	3610	GCA_018806905_008927-T1,GCA_018806905_004714-T1,GCA_018806905_006530-T1,GCA_018806905_004712-T1,GCA_018806905_004713-T1,GCA_018806905_006844-T1,	0.102781
Biological process	ion homeostasis	GO:0050801	6	0.00238488	4.24706	6	150	34	3610	GCA_018806905_001608-T1,GCA_018806905_004714-T1,GCA_018806905_003058-T1,GCA_018806905_008139-T1,GCA_018806905_004713-T1,GCA_018806905_003737-T1,	0.102781
Biological process	metal ion homeostasis	GO:0055065	8	0.00268859	5.05602	5	105	34	3610	GCA_018806905_001608-T1,GCA_018806905_004714-T1,GCA_018806905_003058-T1,GCA_018806905_008139-T1,GCA_018806905_004713-T1,	0.108847
Biological process	import into cell	GO:0098657	5	0.00272554	4.13675	6	154	34	3610	GCA_018806905_001608-T1,GCA_018806905_003058-T1,GCA_018806905_006618-T1,GCA_018806905_008139-T1,GCA_018806905_007413-T1,GCA_018806905_007449-T1,	0.107098
Biological process	cellular chemical homeostasis	GO:0055082	6	0.0040907	3.81472	6	167	34	3610	GCA_018806905_001608-T1,GCA_018806905_004714-T1,GCA_018806905_003058-T1,GCA_018806905_008139-T1,GCA_018806905_004713-T1,GCA_018806905_003737-T1,	0.147708
Biological process	ion transmembrane transport	GO:0034220	6	0.00560107	3.13601	7	237	34	3610	GCA_018806905_001608-T1,GCA_018806905_000304-T1,GCA_018806905_004820-T1,GCA_018806905_008139-T1,GCA_018806905_003622-T1,GCA_018806905_001790-T1,GCA_018806905_000011-T1,	0.182513
Biological process	chemical homeostasis	GO:0048878	5	0.00591271	3.53922	6	180	34	3610	GCA_018806905_001608-T1,GCA_018806905_004714-T1,GCA_018806905_003058-T1,GCA_018806905_008139-T1,GCA_018806905_004713-T1,GCA_018806905_003737-T1,	0.18808
Biological process	cellular response to oxidative stress	GO:0034599	6	0.00695399	4.05254	5	131	34	3610	GCA_018806905_008139-T1,GCA_018806905_004713-T1,GCA_018806905_003015-T1,GCA_018806905_003737-T1,GCA_018806905_003106-T1,	0.206456
Biological process	inorganic ion homeostasis	GO:0098771	7	0.00740953	3.9916	5	133	34	3610	GCA_018806905_001608-T1,GCA_018806905_004714-T1,GCA_018806905_003058-T1,GCA_018806905_008139-T1,GCA_018806905_004713-T1,	0.21062
Biological process	cellular homeostasis	GO:0019725	5	0.00787253	3.33539	6	191	34	3610	GCA_018806905_001608-T1,GCA_018806905_004714-T1,GCA_018806905_003058-T1,GCA_018806905_008139-T1,GCA_018806905_004713-T1,GCA_018806905_003737-T1,	0.219119
Biological process	response to oxidative stress	GO:0006979	4	0.0081317	3.90355	5	136	34	3610	GCA_018806905_008139-T1,GCA_018806905_004713-T1,GCA_018806905_003015-T1,GCA_018806905_003737-T1,GCA_018806905_003106-T1,	0.221713
Biological process	inorganic ion transmembrane transport	GO:0098660	7	0.0112025	3.61144	5	147	34	3610	GCA_018806905_001608-T1,GCA_018806905_004820-T1,GCA_018806905_008139-T1,GCA_018806905_003622-T1,GCA_018806905_000011-T1,	0.0428842
Biological process	establishment of localization	GO:0051234	3	0.0123706	1.69543	16	1002	34	3610	GCA_018806905_001608-T1,GCA_018806905_000304-T1,GCA_018806905_004820-T1,GCA_018806905_001388-T1,GCA_018806905_006245-T1,GCA_018806905_003058-T1,GCA_018806905_006618-T1,GCA_018806905_008139-T1,GCA_018806905_007413-T1,GCA_018806905_003737-T1,GCA_018806905_001489-T1,GCA_018806905_003622-T1,GCA_018806905_001790-T1,GCA_018806905_000011-T1,GCA_018806905_001812-T1,GCA_018806905_007449-T1,	0.0472204
Biological process	transport	GO:0006810	4	0.0185956	1.67295	15	952	34	3610	GCA_018806905_001608-T1,GCA_018806905_000304-T1,GCA_018806905_004820-T1,GCA_018806905_001388-T1,GCA_018806905_003058-T1,GCA_018806905_006618-T1,GCA_018806905_008139-T1,GCA_018806905_007413-T1,GCA_018806905_003737-T1,GCA_018806905_001489-T1,GCA_018806905_003622-T1,GCA_018806905_001790-T1,GCA_018806905_000011-T1,GCA_018806905_001812-T1,GCA_018806905_007449-T1,	0.0693957
Biological process	lipid metabolic process	GO:0006629	4	0.0187477	2.49408	7	298	34	3610	GCA_018806905_008927-T1,GCA_018806905_004714-T1,GCA_018806905_004506-T1,GCA_018806905_004712-T1,GCA_018806905_004713-T1,GCA_018806905_003015-T1,GCA_018806905_006844-T1,	0.0697686
Biological process	cellular response to chemical stress	GO:0062197	5	0.0250073	2.94935	5	180	34	3610	GCA_018806905_008139-T1,GCA_018806905_004713-T1,GCA_018806905_003015-T1,GCA_018806905_003737-T1,GCA_018806905_003106-T1,	0.0706338
Biological process	cation transport	GO:0006812	6	0.027204	2.88523	5	184	34	3610	GCA_018806905_001608-T1,GCA_018806905_004820-T1,GCA_018806905_003058-T1,GCA_018806905_008139-T1,GCA_018806905_003622-T1,	0.0765148
Biological process	homeostatic process	GO:0042592	4	0.031511	2.45969	6	259	34	3610	GCA_018806905_001608-T1,GCA_018806905_004714-T1,GCA_018806905_003058-T1,GCA_018806905_008139-T1,GCA_018806905_004713-T1,GCA_018806905_003737-T1,	0.0769628
Biological process	lipid biosynthetic process	GO:0008610	5	0.0345319	2.70858	5	196	34	3610	GCA_018806905_008927-T1,GCA_018806905_004714-T1,GCA_018806905_004712-T1,GCA_018806905_004713-T1,GCA_018806905_006844-T1,	0.0837289
Biological process	small molecule biosynthetic process	GO:0044283	4	0.0352701	2.19243	7	339	34	3610	GCA_018806905_008927-T1,GCA_018806905_004714-T1,GCA_018806905_004381-T1,GCA_018806905_004712-T1,GCA_018806905_004713-T1,GCA_018806905_008151-T1,GCA_018806905_006844-T1,	0.0853638
Biological process	obsolete oxidation-reduction process	GO:0055114	0	0.0421044	2.11146	7	352	34	3610	GCA_018806905_008927-T1,GCA_018806905_006530-T1,GCA_018806905_002038-T1,GCA_018806905_003015-T1,GCA_018806905_007277-T1,GCA_018806905_006844-T1,GCA_018806905_000011-T1,	0.0948592
Biological process	cellular lipid metabolic process	GO:0044255	5	0.0457889	2.25109	6	283	34	3610	GCA_018806905_008927-T1,GCA_018806905_004714-T1,GCA_018806905_004712-T1,GCA_018806905_004713-T1,GCA_018806905_003015-T1,GCA_018806905_006844-T1,	0.102986
Biological process	localization	GO:0051179	2	0.0489737	1.46324	16	1161	34	3610	GCA_018806905_001608-T1,GCA_018806905_000304-T1,GCA_018806905_004820-T1,GCA_018806905_001388-T1,GCA_018806905_006245-T1,GCA_018806905_003058-T1,GCA_018806905_006618-T1,GCA_018806905_008139-T1,GCA_018806905_007413-T1,GCA_018806905_003737-T1,GCA_018806905_001489-T1,GCA_018806905_003622-T1,GCA_018806905_001790-T1,GCA_018806905_000011-T1,GCA_018806905_001812-T1,GCA_018806905_007449-T1,	0.104519

## Sheet: GCA_006542485
Class	GO_Name	GO_ID	GO_Level	P_value	EnrichmentScore	HitsGenesCountsInSelectedSet	HitsGenesCountsInBackground	AllGenesCountsInSelectedSet	AllGenesCountsInBackground	GenesOfSelectedSetInGOterm	corrected p-value(BH method)
Cellular component	obsolete intrinsic component of membrane	GO:0031224	0	0.00356329	3.0135	7	627	13	3509	GCA_006542485_000451-T1,GCA_006542485_005755-T1,GCA_006542485_007226-T1,GCA_006542485_000979-T1,GCA_006542485_006655-T1,GCA_006542485_001061-T1,GCA_006542485_004610-T1,	0.256557
Cellular component	obsolete membrane part	GO:0044425	0	0.0244766	2.14712	7	880	13	3509	GCA_006542485_000451-T1,GCA_006542485_005755-T1,GCA_006542485_007226-T1,GCA_006542485_000979-T1,GCA_006542485_006655-T1,GCA_006542485_001061-T1,GCA_006542485_004610-T1,	0.587439
Cellular component	cell periphery	GO:0071944	3	0.0476622	2.34716	5	575	13	3509	GCA_006542485_005755-T1,GCA_006542485_007226-T1,GCA_006542485_000979-T1,GCA_006542485_000123-T1,GCA_006542485_001061-T1,	0.686336
Biological process	organic substance catabolic process	GO:1901575	4	0.0437091	2.18458	6	580	17	3590	GCA_006542485_000451-T1,GCA_006542485_007226-T1,GCA_006542485_007557-T1,GCA_006542485_002844-T1,GCA_006542485_006385-T1,GCA_006542485_005737-T1,	0.271968

## Sheet: GCA_018806995
Class	GO_Name	GO_ID	GO_Level	P_value	EnrichmentScore	HitsGenesCountsInSelectedSet	HitsGenesCountsInBackground	AllGenesCountsInSelectedSet	AllGenesCountsInBackground	GenesOfSelectedSetInGOterm	corrected p-value(BH method)
Molecular function	transmembrane transporter activity	GO:0022857	3	4.28048e-05	4.32353	10	255	28	3087	GCA_018806995_008369-T1,GCA_018806995_001415-T1,GCA_018806995_008657-T1,GCA_018806995_008656-T1,GCA_018806995_004465-T1,GCA_018806995_001196-T1,GCA_018806995_006586-T1,GCA_018806995_001594-T1,GCA_018806995_002917-T1,GCA_018806995_006079-T1,	0.00838973
Molecular function	transporter activity	GO:0005215	2	0.000154289	3.72466	10	296	28	3087	GCA_018806995_008369-T1,GCA_018806995_001415-T1,GCA_018806995_008657-T1,GCA_018806995_008656-T1,GCA_018806995_004465-T1,GCA_018806995_001196-T1,GCA_018806995_006586-T1,GCA_018806995_001594-T1,GCA_018806995_002917-T1,GCA_018806995_006079-T1,	0.0151203
Molecular function	oxidoreductase activity	GO:0016491	3	0.007785	2.91226	7	265	28	3087	GCA_018806995_006167-T1,GCA_018806995_008656-T1,GCA_018806995_005858-T1,GCA_018806995_005430-T1,GCA_018806995_008043-T1,GCA_018806995_005186-T1,GCA_018806995_003143-T1,	0.381465
Molecular function	inorganic molecular entity transmembrane transporter activity	GO:0015318	4	0.0159296	3.28125	5	168	28	3087	GCA_018806995_008369-T1,GCA_018806995_008656-T1,GCA_018806995_004465-T1,GCA_018806995_006586-T1,GCA_018806995_001594-T1,	0.164326
Cellular component	obsolete plasma membrane part	GO:0044459	0	0.00575533	4.20367	5	148	28	3484	GCA_018806995_001415-T1,GCA_018806995_008657-T1,GCA_018806995_008656-T1,GCA_018806995_006079-T1,GCA_018806995_007769-T1,	0.955384
Cellular component	obsolete intrinsic component of membrane	GO:0031224	0	0.00594409	2.2076	11	620	28	3484	GCA_018806995_008369-T1,GCA_018806995_001415-T1,GCA_018806995_008657-T1,GCA_018806995_008656-T1,GCA_018806995_004465-T1,GCA_018806995_001196-T1,GCA_018806995_001298-T1,GCA_018806995_005858-T1,GCA_018806995_001594-T1,GCA_018806995_008043-T1,GCA_018806995_006079-T1,	0.49336
Cellular component	plasma membrane	GO:0005886	4	0.00666293	2.70497	8	368	28	3484	GCA_018806995_001415-T1,GCA_018806995_008657-T1,GCA_018806995_008656-T1,GCA_018806995_004465-T1,GCA_018806995_006586-T1,GCA_018806995_001594-T1,GCA_018806995_006079-T1,GCA_018806995_007769-T1,	0.368682
Cellular component	membrane	GO:0016020	3	0.00975284	1.68147	16	1184	28	3484	GCA_018806995_008369-T1,GCA_018806995_001415-T1,GCA_018806995_008657-T1,GCA_018806995_008656-T1,GCA_018806995_004465-T1,GCA_018806995_001196-T1,GCA_018806995_006586-T1,GCA_018806995_001298-T1,GCA_018806995_005858-T1,GCA_018806995_001594-T1,GCA_018806995_008043-T1,GCA_018806995_006272-T1,GCA_018806995_006079-T1,GCA_018806995_007779-T1,GCA_018806995_005259-T1,GCA_018806995_007769-T1,	0.0622681
Cellular component	cell periphery	GO:0071944	3	0.0104754	2.17153	10	573	28	3484	GCA_018806995_001415-T1,GCA_018806995_008657-T1,GCA_018806995_008656-T1,GCA_018806995_004465-T1,GCA_018806995_006586-T1,GCA_018806995_001594-T1,GCA_018806995_005294-T1,GCA_018806995_006079-T1,GCA_018806995_005259-T1,GCA_018806995_007769-T1,	0.0644046
Cellular component	obsolete membrane part	GO:0044425	0	0.0106222	1.86356	13	868	28	3484	GCA_018806995_008369-T1,GCA_018806995_001415-T1,GCA_018806995_008657-T1,GCA_018806995_008656-T1,GCA_018806995_004465-T1,GCA_018806995_001196-T1,GCA_018806995_001298-T1,GCA_018806995_005858-T1,GCA_018806995_001594-T1,GCA_018806995_008043-T1,GCA_018806995_006079-T1,GCA_018806995_007779-T1,GCA_018806995_007769-T1,	0.0629747
Biological process	steroid metabolic process	GO:0008202	5	2.33419e-05	9.88479	6	62	35	3575	GCA_018806995_005858-T1,GCA_018806995_008043-T1,GCA_018806995_006272-T1,GCA_018806995_006477-T1,GCA_018806995_006479-T1,GCA_018806995_006478-T1,	0.0103949
Biological process	transmembrane transport	GO:0055085	5	8.35346e-05	3.42378	12	358	35	3575	GCA_018806995_004580-T1,GCA_018806995_008369-T1,GCA_018806995_001415-T1,GCA_018806995_008657-T1,GCA_018806995_008656-T1,GCA_018806995_004465-T1,GCA_018806995_001196-T1,GCA_018806995_006586-T1,GCA_018806995_001594-T1,GCA_018806995_002917-T1,GCA_018806995_006079-T1,GCA_018806995_007769-T1,	0.0279005
Biological process	ergosterol biosynthetic process	GO:0006696	8	9.36163e-05	10.4227	5	49	35	3575	GCA_018806995_005858-T1,GCA_018806995_008043-T1,GCA_018806995_006477-T1,GCA_018806995_006479-T1,GCA_018806995_006478-T1,	0.0178673
Biological process	cellular alcohol biosynthetic process	GO:0044108	7	9.36163e-05	10.4227	5	49	35	3575	GCA_018806995_005858-T1,GCA_018806995_008043-T1,GCA_018806995_006477-T1,GCA_018806995_006479-T1,GCA_018806995_006478-T1,	0.0178673
Biological process	cellular lipid biosynthetic process	GO:0097384	6	9.36163e-05	10.4227	5	49	35	3575	GCA_018806995_005858-T1,GCA_018806995_008043-T1,GCA_018806995_006477-T1,GCA_018806995_006479-T1,GCA_018806995_006478-T1,	0.0178673
Biological process	phytosteroid biosynthetic process	GO:0016129	7	9.36163e-05	10.4227	5	49	35	3575	GCA_018806995_005858-T1,GCA_018806995_008043-T1,GCA_018806995_006477-T1,GCA_018806995_006479-T1,GCA_018806995_006478-T1,	0.0178673
Biological process	ergosterol metabolic process	GO:0008204	7	0.000103289	10.2143	5	50	35	3575	GCA_018806995_005858-T1,GCA_018806995_008043-T1,GCA_018806995_006477-T1,GCA_018806995_006479-T1,GCA_018806995_006478-T1,	0.0125449
Biological process	phytosteroid metabolic process	GO:0016128	6	0.000103289	10.2143	5	50	35	3575	GCA_018806995_005858-T1,GCA_018806995_008043-T1,GCA_018806995_006477-T1,GCA_018806995_006479-T1,GCA_018806995_006478-T1,	0.0125449
Biological process	cellular alcohol metabolic process	GO:0044107	6	0.000124928	9.82143	5	52	35	3575	GCA_018806995_005858-T1,GCA_018806995_008043-T1,GCA_018806995_006477-T1,GCA_018806995_006479-T1,GCA_018806995_006478-T1,	0.0128387
Biological process	sterol biosynthetic process	GO:0016126	7	0.000149892	9.45767	5	54	35	3575	GCA_018806995_005858-T1,GCA_018806995_008043-T1,GCA_018806995_006477-T1,GCA_018806995_006479-T1,GCA_018806995_006478-T1,	0.014304
Biological process	secondary alcohol biosynthetic process	GO:1902653	7	0.000163725	9.28571	5	55	35	3575	GCA_018806995_005858-T1,GCA_018806995_008043-T1,GCA_018806995_006477-T1,GCA_018806995_006479-T1,GCA_018806995_006478-T1,	0.0145825
Biological process	steroid biosynthetic process	GO:0006694	6	0.000163725	9.28571	5	55	35	3575	GCA_018806995_005858-T1,GCA_018806995_008043-T1,GCA_018806995_006477-T1,GCA_018806995_006479-T1,GCA_018806995_006478-T1,	0.0145825
Biological process	sterol metabolic process	GO:0016125	6	0.000211149	8.80542	5	58	35	3575	GCA_018806995_005858-T1,GCA_018806995_008043-T1,GCA_018806995_006477-T1,GCA_018806995_006479-T1,GCA_018806995_006478-T1,	0.0165938
Biological process	secondary alcohol metabolic process	GO:1902652	6	0.000248155	8.5119	5	60	35	3575	GCA_018806995_005858-T1,GCA_018806995_008043-T1,GCA_018806995_006477-T1,GCA_018806995_006479-T1,GCA_018806995_006478-T1,	0.0184186
Biological process	alcohol metabolic process	GO:0006066	5	0.000882082	5.15006	6	119	35	3575	GCA_018806995_006167-T1,GCA_018806995_005858-T1,GCA_018806995_008043-T1,GCA_018806995_006477-T1,GCA_018806995_006479-T1,GCA_018806995_006478-T1,	0.0620243
Biological process	alcohol biosynthetic process	GO:0046165	6	0.00112206	6.15318	5	83	35	3575	GCA_018806995_005858-T1,GCA_018806995_008043-T1,GCA_018806995_006477-T1,GCA_018806995_006479-T1,GCA_018806995_006478-T1,	0.0681398
Biological process	ion transport	GO:0006811	5	0.00136558	3.19196	9	288	35	3575	GCA_018806995_004580-T1,GCA_018806995_008369-T1,GCA_018806995_001415-T1,GCA_018806995_008656-T1,GCA_018806995_004465-T1,GCA_018806995_006586-T1,GCA_018806995_005143-T1,GCA_018806995_001594-T1,GCA_018806995_007769-T1,	0.0729768
Biological process	cellular cation homeostasis	GO:0030003	8	0.00157894	4.60795	6	133	35	3575	GCA_018806995_001415-T1,GCA_018806995_004465-T1,GCA_018806995_005143-T1,GCA_018806995_006479-T1,GCA_018806995_007769-T1,GCA_018806995_006478-T1,	0.081133
Biological process	cation homeostasis	GO:0055080	7	0.00183985	4.47341	6	137	35	3575	GCA_018806995_001415-T1,GCA_018806995_004465-T1,GCA_018806995_005143-T1,GCA_018806995_006479-T1,GCA_018806995_007769-T1,GCA_018806995_006478-T1,	0.0910384
Biological process	cellular ion homeostasis	GO:0006873	7	0.0021325	4.3465	6	141	35	3575	GCA_018806995_001415-T1,GCA_018806995_004465-T1,GCA_018806995_005143-T1,GCA_018806995_006479-T1,GCA_018806995_007769-T1,GCA_018806995_006478-T1,	0.101751
Biological process	organic hydroxy compound biosynthetic process	GO:1901617	5	0.00225685	5.2651	5	97	35	3575	GCA_018806995_005858-T1,GCA_018806995_008043-T1,GCA_018806995_006477-T1,GCA_018806995_006479-T1,GCA_018806995_006478-T1,	0.103971
Biological process	organic hydroxy compound metabolic process	GO:1901615	4	0.00254669	4.19765	6	146	35	3575	GCA_018806995_006167-T1,GCA_018806995_005858-T1,GCA_018806995_008043-T1,GCA_018806995_006477-T1,GCA_018806995_006479-T1,GCA_018806995_006478-T1,	0.113412
Biological process	cellular metal ion homeostasis	GO:0006875	9	0.00258142	5.10714	5	100	35	3575	GCA_018806995_001415-T1,GCA_018806995_005143-T1,GCA_018806995_006479-T1,GCA_018806995_007769-T1,GCA_018806995_006478-T1,	0.111251
Biological process	ion homeostasis	GO:0050801	6	0.00272841	4.14093	6	148	35	3575	GCA_018806995_001415-T1,GCA_018806995_004465-T1,GCA_018806995_005143-T1,GCA_018806995_006479-T1,GCA_018806995_007769-T1,GCA_018806995_006478-T1,	0.113911
Biological process	import into cell	GO:0098657	5	0.00301919	4.05866	6	151	35	3575	GCA_018806995_001415-T1,GCA_018806995_005143-T1,GCA_018806995_005294-T1,GCA_018806995_006079-T1,GCA_018806995_005259-T1,GCA_018806995_007769-T1,	0.122232
Biological process	metal ion homeostasis	GO:0055065	8	0.00306563	4.91071	5	104	35	3575	GCA_018806995_001415-T1,GCA_018806995_005143-T1,GCA_018806995_006479-T1,GCA_018806995_007769-T1,GCA_018806995_006478-T1,	0.120461
Biological process	cellular chemical homeostasis	GO:0055082	6	0.00469566	3.71429	6	165	35	3575	GCA_018806995_001415-T1,GCA_018806995_004465-T1,GCA_018806995_005143-T1,GCA_018806995_006479-T1,GCA_018806995_007769-T1,GCA_018806995_006478-T1,	0.169551
Biological process	ion transmembrane transport	GO:0034220	6	0.00606762	3.09524	7	231	35	3575	GCA_018806995_004580-T1,GCA_018806995_008369-T1,GCA_018806995_001415-T1,GCA_018806995_008656-T1,GCA_018806995_006586-T1,GCA_018806995_001594-T1,GCA_018806995_007769-T1,	0.193008
Biological process	establishment of localization	GO:0051234	3	0.00634917	1.76108	17	986	35	3575	GCA_018806995_004580-T1,GCA_018806995_008369-T1,GCA_018806995_001415-T1,GCA_018806995_008657-T1,GCA_018806995_008656-T1,GCA_018806995_004465-T1,GCA_018806995_001196-T1,GCA_018806995_006586-T1,GCA_018806995_001861-T1,GCA_018806995_001298-T1,GCA_018806995_005143-T1,GCA_018806995_001594-T1,GCA_018806995_002917-T1,GCA_018806995_005294-T1,GCA_018806995_006079-T1,GCA_018806995_005259-T1,GCA_018806995_0…	0.197267
Biological process	chemical homeostasis	GO:0048878	5	0.0069832	3.42378	6	179	35	3575	GCA_018806995_001415-T1,GCA_018806995_004465-T1,GCA_018806995_005143-T1,GCA_018806995_006479-T1,GCA_018806995_007769-T1,GCA_018806995_006478-T1,	0.202816
Biological process	cellular response to oxidative stress	GO:0034599	6	0.00744893	3.98996	5	128	35	3575	GCA_018806995_004465-T1,GCA_018806995_005096-T1,GCA_018806995_005186-T1,GCA_018806995_007769-T1,GCA_018806995_006478-T1,	0.21174
Biological process	inorganic ion homeostasis	GO:0098771	7	0.00820407	3.89858	5	131	35	3575	GCA_018806995_001415-T1,GCA_018806995_005143-T1,GCA_018806995_006479-T1,GCA_018806995_007769-T1,GCA_018806995_006478-T1,	0.228347
Biological process	response to oxidative stress	GO:0006979	4	0.00846728	3.86905	5	132	35	3575	GCA_018806995_004465-T1,GCA_018806995_005096-T1,GCA_018806995_005186-T1,GCA_018806995_007769-T1,GCA_018806995_006478-T1,	0.230863
Biological process	cellular homeostasis	GO:0019725	5	0.00905595	3.24263	6	189	35	3575	GCA_018806995_001415-T1,GCA_018806995_004465-T1,GCA_018806995_005143-T1,GCA_018806995_006479-T1,GCA_018806995_007769-T1,GCA_018806995_006478-T1,	0.23723
Biological process	transport	GO:0006810	4	0.00967557	1.74417	16	937	35	3575	GCA_018806995_004580-T1,GCA_018806995_008369-T1,GCA_018806995_001415-T1,GCA_018806995_008657-T1,GCA_018806995_008656-T1,GCA_018806995_004465-T1,GCA_018806995_001196-T1,GCA_018806995_006586-T1,GCA_018806995_001298-T1,GCA_018806995_005143-T1,GCA_018806995_001594-T1,GCA_018806995_002917-T1,GCA_018806995_005294-T1,GCA_018806995_006079-T1,GCA_018806995_005259-T1,GCA_018806995_007769-T1,	0.243897
Biological process	inorganic ion transmembrane transport	GO:0098660	7	0.0114324	3.59658	5	142	35	3575	GCA_018806995_004580-T1,GCA_018806995_001415-T1,GCA_018806995_008656-T1,GCA_018806995_006586-T1,GCA_018806995_007769-T1,	0.043391
Biological process	lipid metabolic process	GO:0006629	4	0.0225301	2.40741	7	297	35	3575	GCA_018806995_005858-T1,GCA_018806995_008043-T1,GCA_018806995_006272-T1,GCA_018806995_006477-T1,GCA_018806995_005186-T1,GCA_018806995_006479-T1,GCA_018806995_006478-T1,	0.0635025
Biological process	cellular response to chemical stress	GO:0062197	5	0.027283	2.88539	5	177	35	3575	GCA_018806995_004465-T1,GCA_018806995_005096-T1,GCA_018806995_005186-T1,GCA_018806995_007769-T1,GCA_018806995_006478-T1,	0.0759376
Biological process	cation transport	GO:0006812	6	0.0284754	2.85315	5	179	35	3575	GCA_018806995_004580-T1,GCA_018806995_001415-T1,GCA_018806995_006586-T1,GCA_018806995_005143-T1,GCA_018806995_007769-T1,	0.0790917
Biological process	localization	GO:0051179	2	0.0297757	1.51653	17	1145	35	3575	GCA_018806995_004580-T1,GCA_018806995_008369-T1,GCA_018806995_001415-T1,GCA_018806995_008657-T1,GCA_018806995_008656-T1,GCA_018806995_004465-T1,GCA_018806995_001196-T1,GCA_018806995_006586-T1,GCA_018806995_001861-T1,GCA_018806995_001298-T1,GCA_018806995_005143-T1,GCA_018806995_001594-T1,GCA_018806995_002917-T1,GCA_018806995_005294-T1,GCA_018806995_006079-T1,GCA_018806995_005259-T1,GCA_018806995_0…	0.072592
Biological process	homeostatic process	GO:0042592	4	0.0373291	2.36624	6	259	35	3575	GCA_018806995_001415-T1,GCA_018806995_004465-T1,GCA_018806995_005143-T1,GCA_018806995_006479-T1,GCA_018806995_007769-T1,GCA_018806995_006478-T1,	0.0903473
Biological process	lipid biosynthetic process	GO:0008610	5	0.0399765	2.60569	5	196	35	3575	GCA_018806995_005858-T1,GCA_018806995_008043-T1,GCA_018806995_006477-T1,GCA_018806995_006479-T1,GCA_018806995_006478-T1,	0.0902172
Biological process	small molecule biosynthetic process	GO:0044283	4	0.0408298	2.12798	7	336	35	3575	GCA_018806995_002675-T1,GCA_018806995_005858-T1,GCA_018806995_008043-T1,GCA_018806995_006477-T1,GCA_018806995_006479-T1,GCA_018806995_007781-T1,GCA_018806995_006478-T1,	0.0916783
Biological process	obsolete oxidation-reduction process	GO:0055114	0	0.0473976	2.06052	7	347	35	3575	GCA_018806995_006167-T1,GCA_018806995_008656-T1,GCA_018806995_005858-T1,GCA_018806995_005430-T1,GCA_018806995_008043-T1,GCA_018806995_005186-T1,GCA_018806995_003143-T1,	0.106069

[truncated: 6 more sheets: GCA_002976275, GCA_024449045, GCA_003184285, GCA_023624875, GCA_018806955, GCA_019320005]
