# Supplementary material for: Insight into the phylogeny and metabolic divergence of Monascus species (M. pilosus, M. ruber, and M. purpureus) at the genome level
Source: Front Microbiol. 2023 May 25;14:1199144. doi: 10.3389/fmicb.2023.1199144 (PMC10249731; doi:10.3389/fmicb.2023.1199144)
Supplement: Supplementary material 3 — Secondary metabolite synthetic genetic clusters in Monascus genome. [file Table_2.XLSX]

## Sheet: MonAzPs BGC
Query id	Subject id	identity	alignment length	mismatches	gap openings	q. start	q. end	s. start	s. end	e-value	bit score
M.pilosus_K104061.AGN71602.1;JAGHLT010000004.1:510266-511015	AGN71602.1	100	265	0	0	148	412	419	155	6.92e-141	490
M.pilosus_K104061.AGN71602.1;JAGHLT010000004.1:510266-511015	AGN71602.1	100	155	0	0	596	750	155	1	9.74e-80	287
M.pilosus_K104061.AGN71602.1;JAGHLT010000004.1:510266-511015	AGN71602.1	100	85	0	0	1	85	501	417	7.97e-41	158
M.pilosus_K104061.AGN71603.1;JAGHLT010000004.1:508548-509456	AGN71603.1	100	909	0	0	1	909	909	1	0	1679
M.pilosus_K104061.AGN71605.1;JAGHLT010000004.1:495004-496714	AGN71605.1	100	552	0	0	842	1393	830	279	0	1020
M.pilosus_K104061.AGN71605.1;JAGHLT010000004.1:495004-496714	AGN71605.1	100	495	0	0	283	777	1322	828	0	915
M.pilosus_K104061.AGN71605.1;JAGHLT010000004.1:495004-496714	AGN71605.1	100	279	0	0	1433	1711	279	1	2.63e-148	516
M.pilosus_K104061.AGN71605.1;JAGHLT010000004.1:495004-496714	AGN71605.1	99.554	224	1	0	1	224	1539	1316	4.6e-116	409
M.pilosus_K104061.AGN71606.1;JAGHLT010000004.1:493792-494852	AGN71606.1	100	697	0	0	102	798	43	739	0	1288
M.pilosus_K104061.AGN71606.1;JAGHLT010000004.1:493792-494852	AGN71606.1	100	173	0	0	889	1061	740	912	1.37e-89	320
M.pilosus_K104061.AGN71606.1;JAGHLT010000004.1:493792-494852	AGN71606.1	91.935	62	2	2	1	60	1	61	1.95e-18	84.2
M.pilosus_K104061.AGN71607.1;JAGHLT010000004.1:491817-493184	AGN71607.1	100	1368	0	0	1	1368	1368	1	0	2527
M.pilosus_K104061.AGN71608.1;JAGHLT010000004.1:490649-491677	AGN71608.1	100	1029	0	0	1	1029	1	1029	0	1901
M.pilosus_K104061.AGN71609.1;JAGHLT010000004.1:487631-490137	AGN71609.1	100	1349	0	0	1159	2507	1349	1	0	2492
M.pilosus_K104061.AGN71609.1;JAGHLT010000004.1:487631-490137	AGN71609.1	100	892	0	0	1	892	2241	1350	0	1648
M.pilosus_K104061.AGN71610.1;JAGHLT010000004.1:486411-487520	AGN71610.1	99.91	1110	1	0	1	1110	1	1110	0	2045
M.pilosus_K104061.AGN71611.1;JAGHLT010000004.1:485125-486096	AGN71611.1	99.745	784	2	0	1	784	915	132	0	1437
M.pilosus_K104061.AGN71611.1;JAGHLT010000004.1:485125-486096	AGN71611.1	100	132	0	0	841	972	132	1	7.75e-67	244
M.pilosus_K104061.AGN71612.1;JAGHLT010000004.1:483540-484995	AGN71612.1	100	1193	0	0	264	1456	1193	1	0	2204
M.pilosus_K104061.AGN71612.1;JAGHLT010000004.1:483540-484995	AGN71612.1	99.492	197	1	0	1	197	1383	1187	3.99e-101	359
M.pilosus_K104061.AGN71615.1;JAGHLT010000004.1:469863-470115	AGN71615.1	100	124	0	0	130	253	90	213	5.41e-63	230
M.pilosus_K104061.AGN71615.1;JAGHLT010000004.1:469863-470115	AGN71615.1	100	66	0	0	1	66	25	90	9.45e-31	122
M.pilosus_K104061.AGN71616.1;JAGHLT010000004.1:468456-469094	AGN71616.1	100	639	0	0	1	639	1	639	0	1181
M.pilosus_K104061.AGN71617.1;JAGHLT010000004.1:466071-467102	AGN71617.1	100	1032	0	0	1	1032	1032	1	0	1906
M.pilosus_K104061.AGN71618.1;JAGHLT010000004.1:464468-465531	AGN71618.1	100	851	0	0	1	851	1011	161	0	1572
M.pilosus_K104061.AGN71618.1;JAGHLT010000004.1:464468-465531	AGN71618.1	100	160	0	0	905	1064	160	1	2.31e-82	296
M.pilosus_K104061.AGN71619.1;JAGHLT010000004.1:461917-463817	AGN71619.1	100	546	0	0	407	952	925	380	0	1009
M.pilosus_K104061.AGN71619.1;JAGHLT010000004.1:461917-463817	AGN71619.1	100	382	0	0	1520	1901	382	1	0	706
M.pilosus_K104061.AGN71619.1;JAGHLT010000004.1:461917-463817	AGN71619.1	100	296	0	0	1	296	1218	923	1.04e-157	547
M.pilosus_K104061.AGN71620.1;JAGHLT010000004.1:461358-461549	AGN71620.1	100	192	0	0	1	192	1	192	6.37e-101	355
M.pilosus_K104061.AGN71621.1;JAGHLT010000004.1:456308-457534	AGN71621.1	100	1227	0	0	1	1227	1	1227	0	2266
M.pilosus_K104061.AGN71622.1;JAGHLT010000004.1:453475-454839	AGN71622.1	99.927	1365	1	0	1	1365	1	1365	0	2516
M.pilosus_K104061.AGN71623.1;JAGHLT010000004.1:451366-452737	AGN71623.1	99.756	821	1	1	553	1372	491	1311	0	1504
M.pilosus_K104061.AGN71623.1;JAGHLT010000004.1:451366-452737	AGN71623.1	100	499	0	0	1	499	1	499	0	922
M.pilosus_K104061.AGN71624.1;JAGHLT010000004.1:449083-450462	AGN71624.1	100	1380	0	0	1	1380	1	1380	0	2549
M.pilosus_K104061.AGN71625.1;JAGHLT010000004.1:445160-447400	AGN71625.1	99.375	480	2	1	1086	1565	384	862	0	869
M.pilosus_K104061.AGN71625.1;JAGHLT010000004.1:445160-447400	AGN71625.1	100	388	0	0	1854	2241	1023	1410	0	717
M.pilosus_K104061.AGN71625.1;JAGHLT010000004.1:445160-447400	AGN71625.1	100	219	0	0	1	219	1	219	7.81e-115	405
M.pilosus_K104061.AGN71625.1;JAGHLT010000004.1:445160-447400	AGN71625.1	100	177	0	0	578	754	220	396	1.74e-91	327
M.pilosus_K104061.AGN71625.1;JAGHLT010000004.1:445160-447400	AGN71625.1	100	162	0	0	1628	1789	862	1023	3.79e-83	300
M.pilosus_K104061.MpFasA2AGN71613.1;JAGHLT010000004.1:477520-483288	MpFasA2AGN71613.1	99.98	4902	1	0	868	5769	637	5538	0	9047
M.pilosus_K104061.MpFasA2AGN71613.1;JAGHLT010000004.1:477520-483288	MpFasA2AGN71613.1	100	522	0	0	265	786	117	638	0	965
M.pilosus_K104061.MpFasA2AGN71613.1;JAGHLT010000004.1:477520-483288	MpFasA2AGN71613.1	100	117	0	0	1	117	1	117	1.02e-57	217
M.pilosus_K104061.MpFasB2AGN71614.1;JAGHLT010000004.1:470616-476884	MpFasB2AGN71614.1	100	5051	0	0	1219	6269	5051	1	0	9328
M.pilosus_K104061.MpFasB2AGN71614.1;JAGHLT010000004.1:470616-476884	MpFasB2AGN71614.1	100	490	0	0	681	1170	5539	5050	0	905
M.pilosus_K104061.MpFasB2AGN71614.1;JAGHLT010000004.1:470616-476884	MpFasB2AGN71614.1	100	381	0	0	1	381	6045	5665	0	704
M.pilosus_K104061.MpFasB2AGN71614.1;JAGHLT010000004.1:470616-476884	MpFasB2AGN71614.1	100	126	0	0	496	621	5665	5540	1.1e-62	233
M.pilosus_K104061.MpPKS5AGN71604.1;JAGHLT010000004.1:499263-507406	MpPKS5AGN71604.1	100	7433	0	0	712	8144	638	8070	0	13727
M.pilosus_K104061.MpPKS5AGN71604.1;JAGHLT010000004.1:499263-507406	MpPKS5AGN71604.1	100	640	0	0	1	640	1	640	0	1182
M.pilosus_MS_1.AGN71602.1;JAGHLQ010000002.1:3225905-3226654	AGN71602.1	100	265	0	0	339	603	155	419	6.92e-141	490
M.pilosus_MS_1.AGN71602.1;JAGHLQ010000002.1:3225905-3226654	AGN71602.1	100	155	0	0	1	155	1	155	9.74e-80	287
M.pilosus_MS_1.AGN71602.1;JAGHLQ010000002.1:3225905-3226654	AGN71602.1	100	85	0	0	666	750	417	501	7.97e-41	158
M.pilosus_MS_1.AGN71603.1;JAGHLQ010000002.1:3227464-3228372	AGN71603.1	100	909	0	0	1	909	1	909	0	1679
M.pilosus_MS_1.AGN71605.1;JAGHLQ010000002.1:3240206-3241916	AGN71605.1	100	552	0	0	319	870	279	830	0	1020
M.pilosus_MS_1.AGN71605.1;JAGHLQ010000002.1:3240206-3241916	AGN71605.1	100	495	0	0	935	1429	828	1322	0	915
M.pilosus_MS_1.AGN71605.1;JAGHLQ010000002.1:3240206-3241916	AGN71605.1	100	279	0	0	1	279	1	279	2.63e-148	516
M.pilosus_MS_1.AGN71605.1;JAGHLQ010000002.1:3240206-3241916	AGN71605.1	99.554	224	1	0	1488	1711	1316	1539	4.6e-116	409
M.pilosus_MS_1.AGN71606.1;JAGHLQ010000002.1:3242068-3243127	AGN71606.1	100	697	0	0	263	959	739	43	0	1288
M.pilosus_MS_1.AGN71606.1;JAGHLQ010000002.1:3242068-3243127	AGN71606.1	100	173	0	0	1	173	912	740	1.37e-89	320
M.pilosus_MS_1.AGN71606.1;JAGHLQ010000002.1:3242068-3243127	AGN71606.1	91.935	62	2	2	1001	1060	61	1	1.95e-18	84.2
M.pilosus_MS_1.AGN71607.1;JAGHLQ010000002.1:3243735-3245102	AGN71607.1	100	1368	0	0	1	1368	1	1368	0	2527
M.pilosus_MS_1.AGN71608.1;JAGHLQ010000002.1:3245242-3246270	AGN71608.1	100	1029	0	0	1	1029	1029	1	0	1901
M.pilosus_MS_1.AGN71609.1;JAGHLQ010000002.1:3246782-3249288	AGN71609.1	100	1349	0	0	1	1349	1	1349	0	2492
M.pilosus_MS_1.AGN71609.1;JAGHLQ010000002.1:3246782-3249288	AGN71609.1	100	892	0	0	1616	2507	1350	2241	0	1648
M.pilosus_MS_1.AGN71610.1;JAGHLQ010000002.1:3249399-3250508	AGN71610.1	99.91	1110	1	0	1	1110	1110	1	0	2045
M.pilosus_MS_1.AGN71611.1;JAGHLQ010000002.1:3250823-3251794	AGN71611.1	99.745	784	2	0	189	972	132	915	0	1437
M.pilosus_MS_1.AGN71611.1;JAGHLQ010000002.1:3250823-3251794	AGN71611.1	100	132	0	0	1	132	1	132	7.75e-67	244
M.pilosus_MS_1.AGN71612.1;JAGHLQ010000002.1:3251924-3253379	AGN71612.1	100	1193	0	0	1	1193	1	1193	0	2204
M.pilosus_MS_1.AGN71612.1;JAGHLQ010000002.1:3251924-3253379	AGN71612.1	99.492	197	1	0	1260	1456	1187	1383	3.99e-101	359
M.pilosus_MS_1.AGN71615.1;JAGHLQ010000002.1:3266804-3267056	AGN71615.1	100	124	0	0	1	124	213	90	5.41e-63	230
M.pilosus_MS_1.AGN71615.1;JAGHLQ010000002.1:3266804-3267056	AGN71615.1	100	66	0	0	188	253	90	25	9.45e-31	122
M.pilosus_MS_1.AGN71616.1;JAGHLQ010000002.1:3267825-3268463	AGN71616.1	100	639	0	0	1	639	639	1	0	1181
M.pilosus_MS_1.AGN71617.1;JAGHLQ010000002.1:3269817-3270848	AGN71617.1	100	1032	0	0	1	1032	1	1032	0	1906
M.pilosus_MS_1.AGN71618.1;JAGHLQ010000002.1:3271388-3272451	AGN71618.1	100	851	0	0	214	1064	161	1011	0	1572
M.pilosus_MS_1.AGN71618.1;JAGHLQ010000002.1:3271388-3272451	AGN71618.1	100	160	0	0	1	160	1	160	2.31e-82	296
M.pilosus_MS_1.AGN71619.1;JAGHLQ010000002.1:3273102-3275002	AGN71619.1	100	546	0	0	950	1495	380	925	0	1009
M.pilosus_MS_1.AGN71619.1;JAGHLQ010000002.1:3273102-3275002	AGN71619.1	100	382	0	0	1	382	1	382	0	706
M.pilosus_MS_1.AGN71619.1;JAGHLQ010000002.1:3273102-3275002	AGN71619.1	100	296	0	0	1606	1901	923	1218	1.04e-157	547
M.pilosus_MS_1.AGN71620.1;JAGHLQ010000002.1:3275370-3275561	AGN71620.1	100	192	0	0	1	192	192	1	6.37e-101	355
M.pilosus_MS_1.AGN71621.1;JAGHLQ010000002.1:3279385-3280611	AGN71621.1	100	1227	0	0	1	1227	1227	1	0	2266
M.pilosus_MS_1.AGN71622.1;JAGHLQ010000002.1:3282080-3283444	AGN71622.1	99.927	1365	1	0	1	1365	1365	1	0	2516
M.pilosus_MS_1.AGN71623.1;JAGHLQ010000002.1:3284182-3285553	AGN71623.1	99.756	821	1	1	1	820	1311	491	0	1504
M.pilosus_MS_1.AGN71623.1;JAGHLQ010000002.1:3284182-3285553	AGN71623.1	100	499	0	0	874	1372	499	1	0	922
M.pilosus_MS_1.AGN71624.1;JAGHLQ010000002.1:3286457-3287836	AGN71624.1	100	1380	0	0	1	1380	1380	1	0	2549
M.pilosus_MS_1.AGN71625.1;JAGHLQ010000002.1:3289519-3291759	AGN71625.1	99.375	480	2	1	677	1156	862	384	0	869
M.pilosus_MS_1.AGN71625.1;JAGHLQ010000002.1:3289519-3291759	AGN71625.1	100	388	0	0	1	388	1410	1023	0	717
M.pilosus_MS_1.AGN71625.1;JAGHLQ010000002.1:3289519-3291759	AGN71625.1	100	219	0	0	2023	2241	219	1	7.81e-115	405
M.pilosus_MS_1.AGN71625.1;JAGHLQ010000002.1:3289519-3291759	AGN71625.1	100	177	0	0	1488	1664	396	220	1.74e-91	327
M.pilosus_MS_1.AGN71625.1;JAGHLQ010000002.1:3289519-3291759	AGN71625.1	100	162	0	0	453	614	1023	862	3.79e-83	300
M.pilosus_MS_1.MpFasA2AGN71613.1;JAGHLQ010000002.1:3253631-3259399	MpFasA2AGN71613.1	99.98	4902	1	0	1	4902	5538	637	0	9047
M.pilosus_MS_1.MpFasA2AGN71613.1;JAGHLQ010000002.1:3253631-3259399	MpFasA2AGN71613.1	100	522	0	0	4984	5505	638	117	0	965
M.pilosus_MS_1.MpFasA2AGN71613.1;JAGHLQ010000002.1:3253631-3259399	MpFasA2AGN71613.1	100	117	0	0	5653	5769	117	1	1.02e-57	217
M.pilosus_MS_1.MpFasB2AGN71614.1;JAGHLQ010000002.1:3260035-3266303	MpFasB2AGN71614.1	100	5051	0	0	1	5051	1	5051	0	9328
M.pilosus_MS_1.MpFasB2AGN71614.1;JAGHLQ010000002.1:3260035-3266303	MpFasB2AGN71614.1	100	490	0	0	5100	5589	5050	5539	0	905
M.pilosus_MS_1.MpFasB2AGN71614.1;JAGHLQ010000002.1:3260035-3266303	MpFasB2AGN71614.1	100	381	0	0	5889	6269	5665	6045	0	704
M.pilosus_MS_1.MpFasB2AGN71614.1;JAGHLQ010000002.1:3260035-3266303	MpFasB2AGN71614.1	100	126	0	0	5649	5774	5540	5665	1.1e-62	233
M.pilosus_MS_1.MpPKS5AGN71604.1;JAGHLQ010000002.1:3229514-3237657	MpPKS5AGN71604.1	100	7433	0	0	1	7433	8070	638	0	13727
M.pilosus_MS_1.MpPKS5AGN71604.1;JAGHLQ010000002.1:3229514-3237657	MpPKS5AGN71604.1	100	640	0	0	7505	8144	640	1	0	1182
M.pilosus_YDJ_1.AGN71602.1;JAGHLR010000004.1:510260-511009	AGN71602.1	100	265	0	0	148	412	419	155	6.92e-141	490
M.pilosus_YDJ_1.AGN71602.1;JAGHLR010000004.1:510260-511009	AGN71602.1	100	155	0	0	596	750	155	1	9.74e-80	287
M.pilosus_YDJ_1.AGN71602.1;JAGHLR010000004.1:510260-511009	AGN71602.1	100	85	0	0	1	85	501	417	7.97e-41	158
M.pilosus_YDJ_1.AGN71603.1;JAGHLR010000004.1:508542-509450	AGN71603.1	100	909	0	0	1	909	909	1	0	1679
M.pilosus_YDJ_1.AGN71605.1;JAGHLR010000004.1:494999-496708	AGN71605.1	100	552	0	0	841	1392	830	279	0	1020
M.pilosus_YDJ_1.AGN71605.1;JAGHLR010000004.1:494999-496708	AGN71605.1	100	493	0	0	284	776	1320	828	0	911
M.pilosus_YDJ_1.AGN71605.1;JAGHLR010000004.1:494999-496708	AGN71605.1	100	279	0	0	1432	1710	279	1	2.63e-148	516
M.pilosus_YDJ_1.AGN71605.1;JAGHLR010000004.1:494999-496708	AGN71605.1	99.554	224	1	0	1	224	1539	1316	4.6e-116	409
M.pilosus_YDJ_1.AGN71606.1;JAGHLR010000004.1:493788-494847	AGN71606.1	100	697	0	0	102	798	43	739	0	1288
M.pilosus_YDJ_1.AGN71606.1;JAGHLR010000004.1:493788-494847	AGN71606.1	100	173	0	0	888	1060	740	912	1.37e-89	320
M.pilosus_YDJ_1.AGN71606.1;JAGHLR010000004.1:493788-494847	AGN71606.1	91.935	62	2	2	1	60	1	61	1.95e-18	84.2
M.pilosus_YDJ_1.AGN71607.1;JAGHLR010000004.1:491813-493180	AGN71607.1	100	1368	0	0	1	1368	1368	1	0	2527
M.pilosus_YDJ_1.AGN71608.1;JAGHLR010000004.1:490645-491673	AGN71608.1	100	1029	0	0	1	1029	1	1029	0	1901
M.pilosus_YDJ_1.AGN71609.1;JAGHLR010000004.1:487627-490133	AGN71609.1	100	1349	0	0	1159	2507	1349	1	0	2492
M.pilosus_YDJ_1.AGN71609.1;JAGHLR010000004.1:487627-490133	AGN71609.1	100	892	0	0	1	892	2241	1350	0	1648
M.pilosus_YDJ_1.AGN71610.1;JAGHLR010000004.1:486407-487516	AGN71610.1	99.91	1110	1	0	1	1110	1	1110	0	2045
M.pilosus_YDJ_1.AGN71611.1;JAGHLR010000004.1:485121-486092	AGN71611.1	99.745	784	2	0	1	784	915	132	0	1437
M.pilosus_YDJ_1.AGN71611.1;JAGHLR010000004.1:485121-486092	AGN71611.1	100	132	0	0	841	972	132	1	7.75e-67	244
M.pilosus_YDJ_1.AGN71612.1;JAGHLR010000004.1:483536-484991	AGN71612.1	100	1193	0	0	264	1456	1193	1	0	2204
M.pilosus_YDJ_1.AGN71612.1;JAGHLR010000004.1:483536-484991	AGN71612.1	99.492	197	1	0	1	197	1383	1187	3.99e-101	359
M.pilosus_YDJ_1.AGN71615.1;JAGHLR010000004.1:469859-470111	AGN71615.1	100	124	0	0	130	253	90	213	5.41e-63	230
M.pilosus_YDJ_1.AGN71615.1;JAGHLR010000004.1:469859-470111	AGN71615.1	100	66	0	0	1	66	25	90	9.45e-31	122
M.pilosus_YDJ_1.AGN71616.1;JAGHLR010000004.1:468452-469090	AGN71616.1	100	639	0	0	1	639	1	639	0	1181
M.pilosus_YDJ_1.AGN71617.1;JAGHLR010000004.1:466067-467098	AGN71617.1	100	1032	0	0	1	1032	1032	1	0	1906
M.pilosus_YDJ_1.AGN71618.1;JAGHLR010000004.1:464464-465527	AGN71618.1	100	851	0	0	1	851	1011	161	0	1572
M.pilosus_YDJ_1.AGN71618.1;JAGHLR010000004.1:464464-465527	AGN71618.1	100	160	0	0	905	1064	160	1	2.31e-82	296
M.pilosus_YDJ_1.AGN71619.1;JAGHLR010000004.1:461913-463813	AGN71619.1	100	546	0	0	407	952	925	380	0	1009
M.pilosus_YDJ_1.AGN71619.1;JAGHLR010000004.1:461913-463813	AGN71619.1	100	382	0	0	1520	1901	382	1	0	706
M.pilosus_YDJ_1.AGN71619.1;JAGHLR010000004.1:461913-463813	AGN71619.1	100	296	0	0	1	296	1218	923	1.04e-157	547
M.pilosus_YDJ_1.AGN71620.1;JAGHLR010000004.1:461354-461545	AGN71620.1	100	192	0	0	1	192	1	192	6.37e-101	355
M.pilosus_YDJ_1.AGN71621.1;JAGHLR010000004.1:456304-457530	AGN71621.1	100	1227	0	0	1	1227	1	1227	0	2266
M.pilosus_YDJ_1.AGN71622.1;JAGHLR010000004.1:453471-454835	AGN71622.1	99.927	1365	1	0	1	1365	1	1365	0	2516
M.pilosus_YDJ_1.AGN71623.1;JAGHLR010000004.1:451362-452733	AGN71623.1	99.756	821	1	1	553	1372	491	1311	0	1504
M.pilosus_YDJ_1.AGN71623.1;JAGHLR010000004.1:451362-452733	AGN71623.1	100	499	0	0	1	499	1	499	0	922
M.pilosus_YDJ_1.AGN71624.1;JAGHLR010000004.1:449079-450458	AGN71624.1	100	1380	0	0	1	1380	1	1380	0	2549
M.pilosus_YDJ_1.AGN71625.1;JAGHLR010000004.1:445156-447396	AGN71625.1	99.375	480	2	1	1086	1565	384	862	0	869
M.pilosus_YDJ_1.AGN71625.1;JAGHLR010000004.1:445156-447396	AGN71625.1	100	388	0	0	1854	2241	1023	1410	0	717
M.pilosus_YDJ_1.AGN71625.1;JAGHLR010000004.1:445156-447396	AGN71625.1	100	219	0	0	1	219	1	219	7.81e-115	405
M.pilosus_YDJ_1.AGN71625.1;JAGHLR010000004.1:445156-447396	AGN71625.1	100	177	0	0	578	754	220	396	1.74e-91	327
M.pilosus_YDJ_1.AGN71625.1;JAGHLR010000004.1:445156-447396	AGN71625.1	100	162	0	0	1628	1789	862	1023	3.79e-83	300
M.pilosus_YDJ_1.MpFasA2AGN71613.1;JAGHLR010000004.1:477516-483284	MpFasA2AGN71613.1	99.98	4902	1	0	868	5769	637	5538	0	9047
M.pilosus_YDJ_1.MpFasA2AGN71613.1;JAGHLR010000004.1:477516-483284	MpFasA2AGN71613.1	100	522	0	0	265	786	117	638	0	965
M.pilosus_YDJ_1.MpFasA2AGN71613.1;JAGHLR010000004.1:477516-483284	MpFasA2AGN71613.1	100	117	0	0	1	117	1	117	1.02e-57	217
M.pilosus_YDJ_1.MpFasB2AGN71614.1;JAGHLR010000004.1:470612-476880	MpFasB2AGN71614.1	100	5051	0	0	1219	6269	5051	1	0	9328
M.pilosus_YDJ_1.MpFasB2AGN71614.1;JAGHLR010000004.1:470612-476880	MpFasB2AGN71614.1	100	490	0	0	681	1170	5539	5050	0	905
M.pilosus_YDJ_1.MpFasB2AGN71614.1;JAGHLR010000004.1:470612-476880	MpFasB2AGN71614.1	100	381	0	0	1	381	6045	5665	0	704
M.pilosus_YDJ_1.MpFasB2AGN71614.1;JAGHLR010000004.1:470612-476880	MpFasB2AGN71614.1	100	126	0	0	496	621	5665	5540	1.1e-62	233
M.pilosus_YDJ_1.MpPKS5AGN71604.1;JAGHLR010000004.1:499257-507400	MpPKS5AGN71604.1	100	7433	0	0	712	8144	638	8070	0	13727
M.pilosus_YDJ_1.MpPKS5AGN71604.1;JAGHLR010000004.1:499257-507400	MpPKS5AGN71604.1	100	640	0	0	1	640	1	640	0	1182
M.pilosus_YDJ_2.AGN71602.1;JAGHLS010000002.1:568557-569306	AGN71602.1	100	265	0	0	148	412	419	155	6.92e-141	490
M.pilosus_YDJ_2.AGN71602.1;JAGHLS010000002.1:568557-569306	AGN71602.1	100	155	0	0	596	750	155	1	9.74e-80	287
M.pilosus_YDJ_2.AGN71602.1;JAGHLS010000002.1:568557-569306	AGN71602.1	100	85	0	0	1	85	501	417	7.97e-41	158
M.pilosus_YDJ_2.AGN71603.1;JAGHLS010000002.1:566839-567747	AGN71603.1	100	909	0	0	1	909	909	1	0	1679
M.pilosus_YDJ_2.AGN71605.1;JAGHLS010000002.1:553295-555005	AGN71605.1	100	552	0	0	842	1393	830	279	0	1020
M.pilosus_YDJ_2.AGN71605.1;JAGHLS010000002.1:553295-555005	AGN71605.1	100	495	0	0	283	777	1322	828	0	915
M.pilosus_YDJ_2.AGN71605.1;JAGHLS010000002.1:553295-555005	AGN71605.1	100	279	0	0	1433	1711	279	1	2.63e-148	516
M.pilosus_YDJ_2.AGN71605.1;JAGHLS010000002.1:553295-555005	AGN71605.1	99.554	224	1	0	1	224	1539	1316	4.6e-116	409
M.pilosus_YDJ_2.AGN71606.1;JAGHLS010000002.1:552084-553143	AGN71606.1	100	697	0	0	102	798	43	739	0	1288
M.pilosus_YDJ_2.AGN71606.1;JAGHLS010000002.1:552084-553143	AGN71606.1	100	173	0	0	888	1060	740	912	1.37e-89	320
M.pilosus_YDJ_2.AGN71606.1;JAGHLS010000002.1:552084-553143	AGN71606.1	91.935	62	2	2	1	60	1	61	1.95e-18	84.2
M.pilosus_YDJ_2.AGN71607.1;JAGHLS010000002.1:550109-551476	AGN71607.1	100	1368	0	0	1	1368	1368	1	0	2527
M.pilosus_YDJ_2.AGN71608.1;JAGHLS010000002.1:548941-549969	AGN71608.1	99.806	1029	2	0	1	1029	1	1029	0	1890
M.pilosus_YDJ_2.AGN71609.1;JAGHLS010000002.1:545923-548429	AGN71609.1	100	1349	0	0	1159	2507	1349	1	0	2492
M.pilosus_YDJ_2.AGN71609.1;JAGHLS010000002.1:545923-548429	AGN71609.1	100	892	0	0	1	892	2241	1350	0	1648
M.pilosus_YDJ_2.AGN71610.1;JAGHLS010000002.1:544703-545812	AGN71610.1	100	1110	0	0	1	1110	1	1110	0	2050
M.pilosus_YDJ_2.AGN71611.1;JAGHLS010000002.1:543417-544388	AGN71611.1	100	784	0	0	1	784	915	132	0	1448
M.pilosus_YDJ_2.AGN71611.1;JAGHLS010000002.1:543417-544388	AGN71611.1	100	132	0	0	841	972	132	1	7.75e-67	244
M.pilosus_YDJ_2.AGN71612.1;JAGHLS010000002.1:541832-543287	AGN71612.1	99.916	1193	1	0	264	1456	1193	1	0	2198
M.pilosus_YDJ_2.AGN71612.1;JAGHLS010000002.1:541832-543287	AGN71612.1	99.492	197	1	0	1	197	1383	1187	3.99e-101	359
M.pilosus_YDJ_2.AGN71615.1;JAGHLS010000002.1:528155-528407	AGN71615.1	100	124	0	0	130	253	90	213	5.41e-63	230
M.pilosus_YDJ_2.AGN71615.1;JAGHLS010000002.1:528155-528407	AGN71615.1	100	66	0	0	1	66	25	90	9.45e-31	122
M.pilosus_YDJ_2.AGN71616.1;JAGHLS010000002.1:526748-527386	AGN71616.1	100	639	0	0	1	639	1	639	0	1181
M.pilosus_YDJ_2.AGN71617.1;JAGHLS010000002.1:524363-525394	AGN71617.1	100	1032	0	0	1	1032	1032	1	0	1906
M.pilosus_YDJ_2.AGN71618.1;JAGHLS010000002.1:522760-523823	AGN71618.1	100	851	0	0	1	851	1011	161	0	1572
M.pilosus_YDJ_2.AGN71618.1;JAGHLS010000002.1:522760-523823	AGN71618.1	100	160	0	0	905	1064	160	1	2.31e-82	296
M.pilosus_YDJ_2.AGN71619.1;JAGHLS010000002.1:520209-522109	AGN71619.1	100	546	0	0	407	952	925	380	0	1009
M.pilosus_YDJ_2.AGN71619.1;JAGHLS010000002.1:520209-522109	AGN71619.1	100	382	0	0	1520	1901	382	1	0	706
M.pilosus_YDJ_2.AGN71619.1;JAGHLS010000002.1:520209-522109	AGN71619.1	99.662	296	1	0	1	296	1218	923	4.83e-156	542
M.pilosus_YDJ_2.AGN71620.1;JAGHLS010000002.1:519650-519841	AGN71620.1	100	192	0	0	1	192	1	192	6.37e-101	355
M.pilosus_YDJ_2.AGN71621.1;JAGHLS010000002.1:514601-515827	AGN71621.1	100	1227	0	0	1	1227	1	1227	0	2266
M.pilosus_YDJ_2.AGN71622.1;JAGHLS010000002.1:511768-513132	AGN71622.1	99.927	1365	1	0	1	1365	1	1365	0	2516
M.pilosus_YDJ_2.AGN71623.1;JAGHLS010000002.1:509659-511030	AGN71623.1	99.756	821	1	1	553	1372	491	1311	0	1504
M.pilosus_YDJ_2.AGN71623.1;JAGHLS010000002.1:509659-511030	AGN71623.1	100	499	0	0	1	499	1	499	0	922
M.pilosus_YDJ_2.AGN71624.1;JAGHLS010000002.1:507376-508755	AGN71624.1	100	1380	0	0	1	1380	1	1380	0	2549
M.pilosus_YDJ_2.AGN71625.1;JAGHLS010000002.1:503453-505693	AGN71625.1	99.375	480	2	1	1086	1565	384	862	0	869
M.pilosus_YDJ_2.AGN71625.1;JAGHLS010000002.1:503453-505693	AGN71625.1	100	388	0	0	1854	2241	1023	1410	0	717
M.pilosus_YDJ_2.AGN71625.1;JAGHLS010000002.1:503453-505693	AGN71625.1	100	219	0	0	1	219	1	219	7.81e-115	405
M.pilosus_YDJ_2.AGN71625.1;JAGHLS010000002.1:503453-505693	AGN71625.1	100	177	0	0	578	754	220	396	1.74e-91	327
M.pilosus_YDJ_2.AGN71625.1;JAGHLS010000002.1:503453-505693	AGN71625.1	100	162	0	0	1628	1789	862	1023	3.79e-83	300
M.pilosus_YDJ_2.MpFasA2AGN71613.1;JAGHLS010000002.1:535812-541580	MpFasA2AGN71613.1	100	4902	0	0	868	5769	637	5538	0	9053
M.pilosus_YDJ_2.MpFasA2AGN71613.1;JAGHLS010000002.1:535812-541580	MpFasA2AGN71613.1	100	522	0	0	265	786	117	638	0	965
M.pilosus_YDJ_2.MpFasA2AGN71613.1;JAGHLS010000002.1:535812-541580	MpFasA2AGN71613.1	100	117	0	0	1	117	1	117	1.02e-57	217
M.pilosus_YDJ_2.MpFasB2AGN71614.1;JAGHLS010000002.1:528908-535176	MpFasB2AGN71614.1	100	5051	0	0	1219	6269	5051	1	0	9328
M.pilosus_YDJ_2.MpFasB2AGN71614.1;JAGHLS010000002.1:528908-535176	MpFasB2AGN71614.1	100	490	0	0	681	1170	5539	5050	0	905
M.pilosus_YDJ_2.MpFasB2AGN71614.1;JAGHLS010000002.1:528908-535176	MpFasB2AGN71614.1	100	381	0	0	1	381	6045	5665	0	704
M.pilosus_YDJ_2.MpFasB2AGN71614.1;JAGHLS010000002.1:528908-535176	MpFasB2AGN71614.1	100	126	0	0	496	621	5665	5540	1.1e-62	233
M.pilosus_YDJ_2.MpPKS5AGN71604.1;JAGHLS010000002.1:557554-565697	MpPKS5AGN71604.1	100	7433	0	0	712	8144	638	8070	0	13727
M.pilosus_YDJ_2.MpPKS5AGN71604.1;JAGHLS010000002.1:557554-565697	MpPKS5AGN71604.1	100	640	0	0	1	640	1	640	0	1182
M.purpureus_CSU_M183.AGN71602.1;JAACNI010000013.1:413385-414133	AGN71602.1	96.226	265	10	0	147	411	419	155	3.28e-124	435
M.purpureus_CSU_M183.AGN71602.1;JAACNI010000013.1:413385-414133	AGN71602.1	96.774	155	5	0	595	749	155	1	2.12e-71	259
M.purpureus_CSU_M183.AGN71602.1;JAACNI010000013.1:413385-414133	AGN71602.1	95.294	85	4	0	1	85	501	417	3.73e-34	135
M.purpureus_CSU_M183.AGN71603.1;JAACNI010000013.1:411665-412573	AGN71603.1	97.69	909	21	0	1	909	909	1	0	1563
M.purpureus_CSU_M183.AGN71605.1;JAACNI010000013.1:398140-399849	AGN71605.1	96.196	552	21	0	841	1392	830	279	0	904
M.purpureus_CSU_M183.AGN71605.1;JAACNI010000013.1:398140-399849	AGN71605.1	95.152	495	24	0	282	776	1322	828	0	782
M.purpureus_CSU_M183.AGN71605.1;JAACNI010000013.1:398140-399849	AGN71605.1	94.265	279	16	0	1432	1710	279	1	1.27e-121	427
M.purpureus_CSU_M183.AGN71605.1;JAACNI010000013.1:398140-399849	AGN71605.1	95.982	224	9	0	1	224	1539	1316	1.01e-102	364
M.purpureus_CSU_M183.AGN71606.1;JAACNI010000013.1:397036-397988	AGN71606.1	95.696	697	30	0	1	697	43	739	0	1122
M.purpureus_CSU_M183.AGN71606.1;JAACNI010000013.1:397036-397988	AGN71606.1	97.11	173	5	0	781	953	740	912	2.67e-81	292
M.purpureus_CSU_M183.AGN71607.1;JAACNI010000013.1:394957-396324	AGN71607.1	95.029	1368	68	0	1	1368	1368	1	0	2150
M.purpureus_CSU_M183.AGN71608.1;JAACNI010000013.1:393790-394818	AGN71608.1	95.335	1029	48	0	1	1029	1	1029	0	1635
M.purpureus_CSU_M183.AGN71609.1;JAACNI010000013.1:390811-393280	AGN71609.1	93.582	1340	86	0	1131	2470	1343	4	0	1999
M.purpureus_CSU_M183.AGN71609.1;JAACNI010000013.1:390811-393280	AGN71609.1	91.867	873	71	0	1	873	2232	1360	0	1219
M.purpureus_CSU_M183.AGN71610.1;JAACNI010000013.1:389593-390702	AGN71610.1	94.775	1110	58	0	1	1110	1	1110	0	1729
M.purpureus_CSU_M183.AGN71611.1;JAACNI010000013.1:388297-389279	AGN71611.1	90.363	799	58	6	1	795	915	132	0	1031
M.purpureus_CSU_M183.AGN71611.1;JAACNI010000013.1:388297-389279	AGN71611.1	90.299	134	8	4	853	983	132	1	1.35e-44	171
M.purpureus_CSU_M183.AGN71612.1;JAACNI010000013.1:386718-388167	AGN71612.1	95.318	1196	53	1	255	1450	1193	1	0	1895
M.purpureus_CSU_M183.AGN71612.1;JAACNI010000013.1:386718-388167	AGN71612.1	93.75	192	9	1	1	192	1383	1195	6.84e-79	285
M.purpureus_CSU_M183.AGN71622.1;JAACNI010000013.1:366265-367629	AGN71622.1	94.359	1365	77	0	1	1365	1	1365	0	2095
M.purpureus_CSU_M183.AGN71623.1;JAACNI010000013.1:364153-365524	AGN71623.1	96.088	818	32	0	555	1372	494	1311	0	1334
M.purpureus_CSU_M183.AGN71623.1;JAACNI010000013.1:364153-365524	AGN71623.1	94.769	497	26	0	1	497	1	497	0	774
M.purpureus_CSU_M183.AGN71624.1;JAACNI010000013.1:361827-363206	AGN71624.1	94.71	1380	73	0	1	1380	1	1380	0	2145
M.purpureus_CSU_M183.AGN71625.1;JAACNI010000013.1:358002-360241	AGN71625.1	95.532	470	21	0	1096	1565	393	862	0	752
M.purpureus_CSU_M183.AGN71625.1;JAACNI010000013.1:358002-360241	AGN71625.1	97.165	388	11	0	1853	2240	1023	1410	0	656
M.purpureus_CSU_M183.AGN71625.1;JAACNI010000013.1:358002-360241	AGN71625.1	94.037	218	13	0	1	218	1	218	1.34e-92	331
M.purpureus_CSU_M183.AGN71625.1;JAACNI010000013.1:358002-360241	AGN71625.1	96.61	177	6	0	578	754	220	396	1.76e-81	294
M.purpureus_CSU_M183.AGN71625.1;JAACNI010000013.1:358002-360241	AGN71625.1	95.679	162	7	0	1627	1788	862	1023	1.79e-71	261
M.purpureus_CSU_M183.MpFasA2AGN71613.1;JAACNI010000013.1:380722-386495	MpFasA2AGN71613.1	93.765	4908	300	1	867	5774	637	5538	0	7363
M.purpureus_CSU_M183.MpFasA2AGN71613.1;JAACNI010000013.1:380722-386495	MpFasA2AGN71613.1	91.715	519	37	1	270	782	117	635	0	715
M.purpureus_CSU_M183.MpFasA2AGN71613.1;JAACNI010000013.1:380722-386495	MpFasA2AGN71613.1	94.872	117	6	0	1	117	1	117	1.03e-47	183
M.purpureus_CSU_M183.MpFasB2AGN71614.1;JAACNI010000013.1:373849-380114	MpFasB2AGN71614.1	95.17	5052	242	2	1216	6266	5051	1	0	7976
M.purpureus_CSU_M183.MpFasB2AGN71614.1;JAACNI010000013.1:373849-380114	MpFasB2AGN71614.1	97.551	490	12	0	677	1166	5539	5050	0	839
M.purpureus_CSU_M183.MpFasB2AGN71614.1;JAACNI010000013.1:373849-380114	MpFasB2AGN71614.1	94.164	377	22	0	1	377	6045	5669	1.58e-165	575
M.purpureus_CSU_M183.MpFasB2AGN71614.1;JAACNI010000013.1:373849-380114	MpFasB2AGN71614.1	98.347	121	2	0	495	615	5665	5545	1.43e-56	213
M.purpureus_CSU_M183.MpPKS5AGN71604.1;JAACNI010000013.1:402418-410564	MpPKS5AGN71604.1	96.626	7439	242	3	712	8147	638	8070	0	12338
M.purpureus_CSU_M183.MpPKS5AGN71604.1;JAACNI010000013.1:402418-410564	MpPKS5AGN71604.1	95.625	640	28	0	1	640	1	640	0	1027
M.purpureus_GB_01.AGN71602.1;BIYA01000010.1:333796-334544	AGN71602.1	96.226	265	10	0	147	411	419	155	3.28e-124	435
M.purpureus_GB_01.AGN71602.1;BIYA01000010.1:333796-334544	AGN71602.1	96.774	155	5	0	595	749	155	1	2.12e-71	259
M.purpureus_GB_01.AGN71602.1;BIYA01000010.1:333796-334544	AGN71602.1	95.294	85	4	0	1	85	501	417	3.73e-34	135
M.purpureus_GB_01.AGN71603.1;BIYA01000010.1:332076-332984	AGN71603.1	97.69	909	21	0	1	909	909	1	0	1563
M.purpureus_GB_01.AGN71605.1;BIYA01000010.1:318551-320260	AGN71605.1	96.014	552	22	0	841	1392	830	279	0	898
M.purpureus_GB_01.AGN71605.1;BIYA01000010.1:318551-320260	AGN71605.1	95.354	495	23	0	282	776	1322	828	0	787
M.purpureus_GB_01.AGN71605.1;BIYA01000010.1:318551-320260	AGN71605.1	94.265	279	16	0	1432	1710	279	1	1.27e-121	427
M.purpureus_GB_01.AGN71605.1;BIYA01000010.1:318551-320260	AGN71605.1	95.982	224	9	0	1	224	1539	1316	1.01e-102	364
M.purpureus_GB_01.AGN71606.1;BIYA01000010.1:317447-318399	AGN71606.1	95.552	697	31	0	1	697	43	739	0	1116
M.purpureus_GB_01.AGN71606.1;BIYA01000010.1:317447-318399	AGN71606.1	97.11	173	5	0	781	953	740	912	2.67e-81	292
M.purpureus_GB_01.AGN71607.1;BIYA01000010.1:315368-316735	AGN71607.1	95.029	1368	68	0	1	1368	1368	1	0	2150
M.purpureus_GB_01.AGN71608.1;BIYA01000010.1:314201-315229	AGN71608.1	95.335	1029	48	0	1	1029	1	1029	0	1635
M.purpureus_GB_01.AGN71609.1;BIYA01000010.1:311222-313691	AGN71609.1	93.582	1340	86	0	1131	2470	1343	4	0	1999
M.purpureus_GB_01.AGN71609.1;BIYA01000010.1:311222-313691	AGN71609.1	91.867	873	71	0	1	873	2232	1360	0	1219
M.purpureus_GB_01.AGN71610.1;BIYA01000010.1:310004-311113	AGN71610.1	94.775	1110	58	0	1	1110	1	1110	0	1729
M.purpureus_GB_01.AGN71611.1;BIYA01000010.1:308708-309690	AGN71611.1	90.363	799	58	6	1	795	915	132	0	1031
M.purpureus_GB_01.AGN71611.1;BIYA01000010.1:308708-309690	AGN71611.1	90.299	134	8	4	853	983	132	1	1.35e-44	171
M.purpureus_GB_01.AGN71612.1;BIYA01000010.1:307129-308578	AGN71612.1	95.318	1196	53	1	255	1450	1193	1	0	1895
M.purpureus_GB_01.AGN71612.1;BIYA01000010.1:307129-308578	AGN71612.1	93.75	192	9	1	1	192	1383	1195	6.84e-79	285
M.purpureus_GB_01.AGN71622.1;BIYA01000010.1:286676-288040	AGN71622.1	94.359	1365	77	0	1	1365	1	1365	0	2095
M.purpureus_GB_01.AGN71623.1;BIYA01000010.1:284564-285935	AGN71623.1	96.088	818	32	0	555	1372	494	1311	0	1334
M.purpureus_GB_01.AGN71623.1;BIYA01000010.1:284564-285935	AGN71623.1	94.769	497	26	0	1	497	1	497	0	774
M.purpureus_GB_01.AGN71624.1;BIYA01000010.1:282238-283617	AGN71624.1	94.71	1380	73	0	1	1380	1	1380	0	2145
M.purpureus_GB_01.AGN71625.1;BIYA01000010.1:278413-280652	AGN71625.1	95.532	470	21	0	1096	1565	393	862	0	752
M.purpureus_GB_01.AGN71625.1;BIYA01000010.1:278413-280652	AGN71625.1	97.165	388	11	0	1853	2240	1023	1410	0	656
M.purpureus_GB_01.AGN71625.1;BIYA01000010.1:278413-280652	AGN71625.1	94.037	218	13	0	1	218	1	218	1.34e-92	331
M.purpureus_GB_01.AGN71625.1;BIYA01000010.1:278413-280652	AGN71625.1	96.61	177	6	0	578	754	220	396	1.76e-81	294
M.purpureus_GB_01.AGN71625.1;BIYA01000010.1:278413-280652	AGN71625.1	95.679	162	7	0	1627	1788	862	1023	1.79e-71	261
M.purpureus_GB_01.MpFasA2AGN71613.1;BIYA01000010.1:301133-306906	MpFasA2AGN71613.1	93.765	4908	300	1	867	5774	637	5538	0	7363
M.purpureus_GB_01.MpFasA2AGN71613.1;BIYA01000010.1:301133-306906	MpFasA2AGN71613.1	91.715	519	37	1	270	782	117	635	0	715
M.purpureus_GB_01.MpFasA2AGN71613.1;BIYA01000010.1:301133-306906	MpFasA2AGN71613.1	94.872	117	6	0	1	117	1	117	1.03e-47	183
M.purpureus_GB_01.MpFasB2AGN71614.1;BIYA01000010.1:294260-300525	MpFasB2AGN71614.1	95.17	5052	242	2	1216	6266	5051	1	0	7976
M.purpureus_GB_01.MpFasB2AGN71614.1;BIYA01000010.1:294260-300525	MpFasB2AGN71614.1	97.551	490	12	0	677	1166	5539	5050	0	839
M.purpureus_GB_01.MpFasB2AGN71614.1;BIYA01000010.1:294260-300525	MpFasB2AGN71614.1	94.164	377	22	0	1	377	6045	5669	1.58e-165	575
M.purpureus_GB_01.MpFasB2AGN71614.1;BIYA01000010.1:294260-300525	MpFasB2AGN71614.1	98.347	121	2	0	495	615	5665	5545	1.43e-56	213
M.purpureus_GB_01.MpPKS5AGN71604.1;BIYA01000010.1:322829-330975	MpPKS5AGN71604.1	96.612	7439	243	3	712	8147	638	8070	0	12333
M.purpureus_GB_01.MpPKS5AGN71604.1;BIYA01000010.1:322829-330975	MpPKS5AGN71604.1	95.625	640	28	0	1	640	1	640	0	1027
M.purpureus_HQ1.AGN71602.1;VIFY01000048.1:81733-82481	AGN71602.1	96.226	265	10	0	147	411	419	155	3.28e-124	435
M.purpureus_HQ1.AGN71602.1;VIFY01000048.1:81733-82481	AGN71602.1	96.774	155	5	0	595	749	155	1	2.12e-71	259
M.purpureus_HQ1.AGN71602.1;VIFY01000048.1:81733-82481	AGN71602.1	95.294	85	4	0	1	85	501	417	3.73e-34	135
M.purpureus_HQ1.AGN71603.1;VIFY01000048.1:80013-80921	AGN71603.1	97.69	909	21	0	1	909	909	1	0	1563
M.purpureus_HQ1.AGN71605.1;VIFY01000048.1:66488-68197	AGN71605.1	96.196	552	21	0	841	1392	830	279	0	904
M.purpureus_HQ1.AGN71605.1;VIFY01000048.1:66488-68197	AGN71605.1	95.152	495	24	0	282	776	1322	828	0	782
M.purpureus_HQ1.AGN71605.1;VIFY01000048.1:66488-68197	AGN71605.1	94.265	279	16	0	1432	1710	279	1	1.27e-121	427
M.purpureus_HQ1.AGN71605.1;VIFY01000048.1:66488-68197	AGN71605.1	95.982	224	9	0	1	224	1539	1316	1.01e-102	364
M.purpureus_HQ1.AGN71606.1;VIFY01000048.1:65385-66336	AGN71606.1	95.696	697	30	0	1	697	43	739	0	1122
M.purpureus_HQ1.AGN71606.1;VIFY01000048.1:65385-66336	AGN71606.1	97.11	173	5	0	780	952	740	912	2.67e-81	292
M.purpureus_HQ1.AGN71607.1;VIFY01000048.1:63306-64673	AGN71607.1	95.029	1368	68	0	1	1368	1368	1	0	2150
M.purpureus_HQ1.AGN71608.1;VIFY01000048.1:62139-63167	AGN71608.1	95.335	1029	48	0	1	1029	1	1029	0	1635
M.purpureus_HQ1.AGN71609.1;VIFY01000048.1:59160-61629	AGN71609.1	93.582	1340	86	0	1131	2470	1343	4	0	1999
M.purpureus_HQ1.AGN71609.1;VIFY01000048.1:59160-61629	AGN71609.1	91.867	873	71	0	1	873	2232	1360	0	1219
M.purpureus_HQ1.AGN71610.1;VIFY01000048.1:57942-59051	AGN71610.1	94.775	1110	58	0	1	1110	1	1110	0	1729
M.purpureus_HQ1.AGN71611.1;VIFY01000048.1:56646-57628	AGN71611.1	90.363	799	58	6	1	795	915	132	0	1031
M.purpureus_HQ1.AGN71611.1;VIFY01000048.1:56646-57628	AGN71611.1	90.299	134	8	4	853	983	132	1	1.35e-44	171
M.purpureus_HQ1.AGN71612.1;VIFY01000048.1:55067-56516	AGN71612.1	95.318	1196	53	1	255	1450	1193	1	0	1895
M.purpureus_HQ1.AGN71612.1;VIFY01000048.1:55067-56516	AGN71612.1	93.75	192	9	1	1	192	1383	1195	6.84e-79	285
M.purpureus_HQ1.AGN71622.1;VIFY01000048.1:34614-35978	AGN71622.1	94.359	1365	77	0	1	1365	1	1365	0	2095
M.purpureus_HQ1.AGN71623.1;VIFY01000048.1:32502-33873	AGN71623.1	96.088	818	32	0	555	1372	494	1311	0	1334
M.purpureus_HQ1.AGN71623.1;VIFY01000048.1:32502-33873	AGN71623.1	94.769	497	26	0	1	497	1	497	0	774
M.purpureus_HQ1.AGN71624.1;VIFY01000048.1:30176-31555	AGN71624.1	94.71	1380	73	0	1	1380	1	1380	0	2145
M.purpureus_HQ1.AGN71625.1;VIFY01000048.1:26351-28590	AGN71625.1	95.532	470	21	0	1096	1565	393	862	0	752
M.purpureus_HQ1.AGN71625.1;VIFY01000048.1:26351-28590	AGN71625.1	97.165	388	11	0	1853	2240	1023	1410	0	656
M.purpureus_HQ1.AGN71625.1;VIFY01000048.1:26351-28590	AGN71625.1	94.037	218	13	0	1	218	1	218	1.34e-92	331
M.purpureus_HQ1.AGN71625.1;VIFY01000048.1:26351-28590	AGN71625.1	96.61	177	6	0	578	754	220	396	1.76e-81	294
M.purpureus_HQ1.AGN71625.1;VIFY01000048.1:26351-28590	AGN71625.1	95.679	162	7	0	1627	1788	862	1023	1.79e-71	261
M.purpureus_HQ1.MpFasA2AGN71613.1;VIFY01000048.1:49071-54844	MpFasA2AGN71613.1	93.765	4908	300	1	867	5774	637	5538	0	7363
M.purpureus_HQ1.MpFasA2AGN71613.1;VIFY01000048.1:49071-54844	MpFasA2AGN71613.1	91.715	519	37	1	270	782	117	635	0	715
M.purpureus_HQ1.MpFasA2AGN71613.1;VIFY01000048.1:49071-54844	MpFasA2AGN71613.1	94.872	117	6	0	1	117	1	117	1.03e-47	183
M.purpureus_HQ1.MpFasB2AGN71614.1;VIFY01000048.1:42198-48463	MpFasB2AGN71614.1	95.17	5052	242	2	1216	6266	5051	1	0	7976
M.purpureus_HQ1.MpFasB2AGN71614.1;VIFY01000048.1:42198-48463	MpFasB2AGN71614.1	97.551	490	12	0	677	1166	5539	5050	0	839
M.purpureus_HQ1.MpFasB2AGN71614.1;VIFY01000048.1:42198-48463	MpFasB2AGN71614.1	94.164	377	22	0	1	377	6045	5669	1.58e-165	575
M.purpureus_HQ1.MpFasB2AGN71614.1;VIFY01000048.1:42198-48463	MpFasB2AGN71614.1	98.347	121	2	0	495	615	5665	5545	1.43e-56	213
M.purpureus_HQ1.MpPKS5AGN71604.1;VIFY01000048.1:70766-78912	MpPKS5AGN71604.1	96.626	7439	242	3	712	8147	638	8070	0	12338
M.purpureus_HQ1.MpPKS5AGN71604.1;VIFY01000048.1:70766-78912	MpPKS5AGN71604.1	95.625	640	28	0	1	640	1	640	0	1027
M.purpureus_P7048X_2.AGN71602.1;JAMABL010000013.1:169398-170146	AGN71602.1	96.226	265	10	0	147	411	419	155	3.28e-124	435
M.purpureus_P7048X_2.AGN71602.1;JAMABL010000013.1:169398-170146	AGN71602.1	96.774	155	5	0	595	749	155	1	2.12e-71	259
M.purpureus_P7048X_2.AGN71602.1;JAMABL010000013.1:169398-170146	AGN71602.1	95.294	85	4	0	1	85	501	417	3.73e-34	135
M.purpureus_P7048X_2.AGN71603.1;JAMABL010000013.1:167678-168586	AGN71603.1	97.69	909	21	0	1	909	909	1	0	1563
M.purpureus_P7048X_2.AGN71605.1;JAMABL010000013.1:154153-155862	AGN71605.1	96.196	552	21	0	841	1392	830	279	0	904
M.purpureus_P7048X_2.AGN71605.1;JAMABL010000013.1:154153-155862	AGN71605.1	95.152	495	24	0	282	776	1322	828	0	782
M.purpureus_P7048X_2.AGN71605.1;JAMABL010000013.1:154153-155862	AGN71605.1	94.265	279	16	0	1432	1710	279	1	1.27e-121	427
M.purpureus_P7048X_2.AGN71605.1;JAMABL010000013.1:154153-155862	AGN71605.1	95.982	224	9	0	1	224	1539	1316	1.01e-102	364
M.purpureus_P7048X_2.AGN71606.1;JAMABL010000013.1:153049-154001	AGN71606.1	95.696	697	30	0	1	697	43	739	0	1122
M.purpureus_P7048X_2.AGN71606.1;JAMABL010000013.1:153049-154001	AGN71606.1	97.11	173	5	0	781	953	740	912	2.67e-81	292
M.purpureus_P7048X_2.AGN71607.1;JAMABL010000013.1:150970-152337	AGN71607.1	95.029	1368	68	0	1	1368	1368	1	0	2150
M.purpureus_P7048X_2.AGN71608.1;JAMABL010000013.1:149803-150831	AGN71608.1	95.335	1029	48	0	1	1029	1	1029	0	1635
M.purpureus_P7048X_2.AGN71609.1;JAMABL010000013.1:146824-149293	AGN71609.1	93.582	1340	86	0	1131	2470	1343	4	0	1999
M.purpureus_P7048X_2.AGN71609.1;JAMABL010000013.1:146824-149293	AGN71609.1	91.867	873	71	0	1	873	2232	1360	0	1219
M.purpureus_P7048X_2.AGN71610.1;JAMABL010000013.1:145606-146715	AGN71610.1	94.775	1110	58	0	1	1110	1	1110	0	1729
M.purpureus_P7048X_2.AGN71611.1;JAMABL010000013.1:144310-145292	AGN71611.1	90.363	799	58	6	1	795	915	132	0	1031
M.purpureus_P7048X_2.AGN71611.1;JAMABL010000013.1:144310-145292	AGN71611.1	90.299	134	8	4	853	983	132	1	1.35e-44	171
M.purpureus_P7048X_2.AGN71612.1;JAMABL010000013.1:142731-144180	AGN71612.1	95.318	1196	53	1	255	1450	1193	1	0	1895
M.purpureus_P7048X_2.AGN71612.1;JAMABL010000013.1:142731-144180	AGN71612.1	93.75	192	9	1	1	192	1383	1195	6.84e-79	285
M.purpureus_P7048X_2.AGN71622.1;JAMABL010000013.1:122278-123642	AGN71622.1	94.359	1365	77	0	1	1365	1	1365	0	2095
M.purpureus_P7048X_2.AGN71623.1;JAMABL010000013.1:120166-121537	AGN71623.1	96.088	818	32	0	555	1372	494	1311	0	1334
M.purpureus_P7048X_2.AGN71623.1;JAMABL010000013.1:120166-121537	AGN71623.1	94.769	497	26	0	1	497	1	497	0	774
M.purpureus_P7048X_2.AGN71624.1;JAMABL010000013.1:117840-119219	AGN71624.1	94.71	1380	73	0	1	1380	1	1380	0	2145
M.purpureus_P7048X_2.AGN71625.1;JAMABL010000013.1:114015-116254	AGN71625.1	95.532	470	21	0	1096	1565	393	862	0	752
M.purpureus_P7048X_2.AGN71625.1;JAMABL010000013.1:114015-116254	AGN71625.1	97.165	388	11	0	1853	2240	1023	1410	0	656
M.purpureus_P7048X_2.AGN71625.1;JAMABL010000013.1:114015-116254	AGN71625.1	94.037	218	13	0	1	218	1	218	1.34e-92	331
M.purpureus_P7048X_2.AGN71625.1;JAMABL010000013.1:114015-116254	AGN71625.1	96.61	177	6	0	578	754	220	396	1.76e-81	294
M.purpureus_P7048X_2.AGN71625.1;JAMABL010000013.1:114015-116254	AGN71625.1	95.679	162	7	0	1627	1788	862	1023	1.79e-71	261
M.purpureus_P7048X_2.MpFasA2AGN71613.1;JAMABL010000013.1:136735-142508	MpFasA2AGN71613.1	93.765	4908	300	1	867	5774	637	5538	0	7363
M.purpureus_P7048X_2.MpFasA2AGN71613.1;JAMABL010000013.1:136735-142508	MpFasA2AGN71613.1	91.715	519	37	1	270	782	117	635	0	715
M.purpureus_P7048X_2.MpFasA2AGN71613.1;JAMABL010000013.1:136735-142508	MpFasA2AGN71613.1	94.872	117	6	0	1	117	1	117	1.03e-47	183
M.purpureus_P7048X_2.MpFasB2AGN71614.1;JAMABL010000013.1:129862-136127	MpFasB2AGN71614.1	95.17	5052	242	2	1216	6266	5051	1	0	7976
M.purpureus_P7048X_2.MpFasB2AGN71614.1;JAMABL010000013.1:129862-136127	MpFasB2AGN71614.1	97.551	490	12	0	677	1166	5539	5050	0	839
M.purpureus_P7048X_2.MpFasB2AGN71614.1;JAMABL010000013.1:129862-136127	MpFasB2AGN71614.1	94.164	377	22	0	1	377	6045	5669	1.58e-165	575
M.purpureus_P7048X_2.MpFasB2AGN71614.1;JAMABL010000013.1:129862-136127	MpFasB2AGN71614.1	98.347	121	2	0	495	615	5665	5545	1.43e-56	213
M.purpureus_P7048X_2.MpPKS5AGN71604.1;JAMABL010000013.1:158431-166577	MpPKS5AGN71604.1	96.612	7439	243	3	712	8147	638	8070	0	12333
M.purpureus_P7048X_2.MpPKS5AGN71604.1;JAMABL010000013.1:158431-166577	MpPKS5AGN71604.1	95.625	640	28	0	1	640	1	640	0	1027
M.purpureus_PF1702S.AGN71602.1;JAMABM010000032.1:136344-137092	AGN71602.1	96.226	265	10	0	147	411	419	155	3.28e-124	435
M.purpureus_PF1702S.AGN71602.1;JAMABM010000032.1:136344-137092	AGN71602.1	96.774	155	5	0	595	749	155	1	2.12e-71	259
M.purpureus_PF1702S.AGN71602.1;JAMABM010000032.1:136344-137092	AGN71602.1	95.294	85	4	0	1	85	501	417	3.73e-34	135
M.purpureus_PF1702S.AGN71603.1;JAMABM010000032.1:134624-135532	AGN71603.1	97.69	909	21	0	1	909	909	1	0	1563
M.purpureus_PF1702S.AGN71605.1;JAMABM010000032.1:121099-122808	AGN71605.1	96.196	552	21	0	841	1392	830	279	0	904
M.purpureus_PF1702S.AGN71605.1;JAMABM010000032.1:121099-122808	AGN71605.1	95.152	495	24	0	282	776	1322	828	0	782
M.purpureus_PF1702S.AGN71605.1;JAMABM010000032.1:121099-122808	AGN71605.1	94.265	279	16	0	1432	1710	279	1	1.27e-121	427
M.purpureus_PF1702S.AGN71605.1;JAMABM010000032.1:121099-122808	AGN71605.1	95.982	224	9	0	1	224	1539	1316	1.01e-102	364
M.purpureus_PF1702S.AGN71606.1;JAMABM010000032.1:119995-120947	AGN71606.1	95.696	697	30	0	1	697	43	739	0	1122
M.purpureus_PF1702S.AGN71606.1;JAMABM010000032.1:119995-120947	AGN71606.1	97.11	173	5	0	781	953	740	912	2.67e-81	292
M.purpureus_PF1702S.AGN71607.1;JAMABM010000032.1:117916-119283	AGN71607.1	95.029	1368	68	0	1	1368	1368	1	0	2150
M.purpureus_PF1702S.AGN71608.1;JAMABM010000032.1:116749-117777	AGN71608.1	95.335	1029	48	0	1	1029	1	1029	0	1635
M.purpureus_PF1702S.AGN71609.1;JAMABM010000032.1:113770-116239	AGN71609.1	93.582	1340	86	0	1131	2470	1343	4	0	1999
M.purpureus_PF1702S.AGN71609.1;JAMABM010000032.1:113770-116239	AGN71609.1	91.867	873	71	0	1	873	2232	1360	0	1219
M.purpureus_PF1702S.AGN71610.1;JAMABM010000032.1:112552-113661	AGN71610.1	94.775	1110	58	0	1	1110	1	1110	0	1729
M.purpureus_PF1702S.AGN71611.1;JAMABM010000032.1:111256-112238	AGN71611.1	90.363	799	58	6	1	795	915	132	0	1031
M.purpureus_PF1702S.AGN71611.1;JAMABM010000032.1:111256-112238	AGN71611.1	90.299	134	8	4	853	983	132	1	1.35e-44	171
M.purpureus_PF1702S.AGN71612.1;JAMABM010000032.1:109677-111126	AGN71612.1	95.318	1196	53	1	255	1450	1193	1	0	1895
M.purpureus_PF1702S.AGN71612.1;JAMABM010000032.1:109677-111126	AGN71612.1	93.75	192	9	1	1	192	1383	1195	6.84e-79	285
M.purpureus_PF1702S.AGN71622.1;JAMABM010000032.1:89224-90588	AGN71622.1	94.359	1365	77	0	1	1365	1	1365	0	2095
M.purpureus_PF1702S.AGN71623.1;JAMABM010000032.1:87112-88483	AGN71623.1	96.088	818	32	0	555	1372	494	1311	0	1334
M.purpureus_PF1702S.AGN71623.1;JAMABM010000032.1:87112-88483	AGN71623.1	94.769	497	26	0	1	497	1	497	0	774
M.purpureus_PF1702S.AGN71624.1;JAMABM010000032.1:84786-86165	AGN71624.1	94.71	1380	73	0	1	1380	1	1380	0	2145
M.purpureus_PF1702S.AGN71625.1;JAMABM010000032.1:80961-83200	AGN71625.1	95.532	470	21	0	1096	1565	393	862	0	752
M.purpureus_PF1702S.AGN71625.1;JAMABM010000032.1:80961-83200	AGN71625.1	97.165	388	11	0	1853	2240	1023	1410	0	656
M.purpureus_PF1702S.AGN71625.1;JAMABM010000032.1:80961-83200	AGN71625.1	94.037	218	13	0	1	218	1	218	1.34e-92	331
M.purpureus_PF1702S.AGN71625.1;JAMABM010000032.1:80961-83200	AGN71625.1	96.61	177	6	0	578	754	220	396	1.76e-81	294
M.purpureus_PF1702S.AGN71625.1;JAMABM010000032.1:80961-83200	AGN71625.1	95.679	162	7	0	1627	1788	862	1023	1.79e-71	261
M.purpureus_PF1702S.MpFasA2AGN71613.1;JAMABM010000032.1:103681-109454	MpFasA2AGN71613.1	93.765	4908	300	1	867	5774	637	5538	0	7363
M.purpureus_PF1702S.MpFasA2AGN71613.1;JAMABM010000032.1:103681-109454	MpFasA2AGN71613.1	91.715	519	37	1	270	782	117	635	0	715
M.purpureus_PF1702S.MpFasA2AGN71613.1;JAMABM010000032.1:103681-109454	MpFasA2AGN71613.1	94.872	117	6	0	1	117	1	117	1.03e-47	183
M.purpureus_PF1702S.MpFasB2AGN71614.1;JAMABM010000032.1:96808-103073	MpFasB2AGN71614.1	95.17	5052	242	2	1216	6266	5051	1	0	7976
M.purpureus_PF1702S.MpFasB2AGN71614.1;JAMABM010000032.1:96808-103073	MpFasB2AGN71614.1	97.551	490	12	0	677	1166	5539	5050	0	839
M.purpureus_PF1702S.MpFasB2AGN71614.1;JAMABM010000032.1:96808-103073	MpFasB2AGN71614.1	94.164	377	22	0	1	377	6045	5669	1.58e-165	575
M.purpureus_PF1702S.MpFasB2AGN71614.1;JAMABM010000032.1:96808-103073	MpFasB2AGN71614.1	98.347	121	2	0	495	615	5665	5545	1.43e-56	213
M.purpureus_PF1702S.MpPKS5AGN71604.1;JAMABM010000032.1:125377-133523	MpPKS5AGN71604.1	96.626	7439	242	3	712	8147	638	8070	0	12338
M.purpureus_PF1702S.MpPKS5AGN71604.1;JAMABM010000032.1:125377-133523	MpPKS5AGN71604.1	95.625	640	28	0	1	640	1	640	0	1027
M.purpureus_RP2.AGN71602.1;JAMLEA010000006.1:421528-422276	AGN71602.1	96.226	265	10	0	147	411	419	155	3.28e-124	435
M.purpureus_RP2.AGN71602.1;JAMLEA010000006.1:421528-422276	AGN71602.1	96.774	155	5	0	595	749	155	1	2.12e-71	259
M.purpureus_RP2.AGN71602.1;JAMLEA010000006.1:421528-422276	AGN71602.1	95.294	85	4	0	1	85	501	417	3.73e-34	135
M.purpureus_RP2.AGN71603.1;JAMLEA010000006.1:419808-420716	AGN71603.1	97.69	909	21	0	1	909	909	1	0	1563
M.purpureus_RP2.AGN71605.1;JAMLEA010000006.1:406283-407992	AGN71605.1	96.196	552	21	0	841	1392	830	279	0	904
M.purpureus_RP2.AGN71605.1;JAMLEA010000006.1:406283-407992	AGN71605.1	95.152	495	24	0	282	776	1322	828	0	782
M.purpureus_RP2.AGN71605.1;JAMLEA010000006.1:406283-407992	AGN71605.1	94.265	279	16	0	1432	1710	279	1	1.27e-121	427
M.purpureus_RP2.AGN71605.1;JAMLEA010000006.1:406283-407992	AGN71605.1	95.982	224	9	0	1	224	1539	1316	1.01e-102	364
M.purpureus_RP2.AGN71606.1;JAMLEA010000006.1:405178-406131	AGN71606.1	95.696	697	30	0	1	697	43	739	0	1122
M.purpureus_RP2.AGN71606.1;JAMLEA010000006.1:405178-406131	AGN71606.1	97.11	173	5	0	782	954	740	912	2.68e-81	292
M.purpureus_RP2.AGN71607.1;JAMLEA010000006.1:403099-404466	AGN71607.1	95.029	1368	68	0	1	1368	1368	1	0	2150
M.purpureus_RP2.AGN71608.1;JAMLEA010000006.1:401932-402960	AGN71608.1	95.335	1029	48	0	1	1029	1	1029	0	1635
M.purpureus_RP2.AGN71609.1;JAMLEA010000006.1:398953-401422	AGN71609.1	93.582	1340	86	0	1131	2470	1343	4	0	1999
M.purpureus_RP2.AGN71609.1;JAMLEA010000006.1:398953-401422	AGN71609.1	91.867	873	71	0	1	873	2232	1360	0	1219
M.purpureus_RP2.AGN71610.1;JAMLEA010000006.1:397735-398844	AGN71610.1	94.775	1110	58	0	1	1110	1	1110	0	1729
M.purpureus_RP2.AGN71611.1;JAMLEA010000006.1:396439-397421	AGN71611.1	90.363	799	58	6	1	795	915	132	0	1031
M.purpureus_RP2.AGN71611.1;JAMLEA010000006.1:396439-397421	AGN71611.1	90.299	134	8	4	853	983	132	1	1.35e-44	171
M.purpureus_RP2.AGN71612.1;JAMLEA010000006.1:394860-396309	AGN71612.1	95.318	1196	53	1	255	1450	1193	1	0	1895
M.purpureus_RP2.AGN71612.1;JAMLEA010000006.1:394860-396309	AGN71612.1	93.75	192	9	1	1	192	1383	1195	6.84e-79	285
M.purpureus_RP2.AGN71622.1;JAMLEA010000006.1:374407-375771	AGN71622.1	94.359	1365	77	0	1	1365	1	1365	0	2095
M.purpureus_RP2.AGN71623.1;JAMLEA010000006.1:372295-373666	AGN71623.1	96.088	818	32	0	555	1372	494	1311	0	1334
M.purpureus_RP2.AGN71623.1;JAMLEA010000006.1:372295-373666	AGN71623.1	94.769	497	26	0	1	497	1	497	0	774
M.purpureus_RP2.AGN71624.1;JAMLEA010000006.1:369969-371348	AGN71624.1	94.71	1380	73	0	1	1380	1	1380	0	2145
M.purpureus_RP2.AGN71625.1;JAMLEA010000006.1:366144-368383	AGN71625.1	95.532	470	21	0	1096	1565	393	862	0	752
M.purpureus_RP2.AGN71625.1;JAMLEA010000006.1:366144-368383	AGN71625.1	97.165	388	11	0	1853	2240	1023	1410	0	656
M.purpureus_RP2.AGN71625.1;JAMLEA010000006.1:366144-368383	AGN71625.1	94.037	218	13	0	1	218	1	218	1.34e-92	331
M.purpureus_RP2.AGN71625.1;JAMLEA010000006.1:366144-368383	AGN71625.1	96.61	177	6	0	578	754	220	396	1.76e-81	294
M.purpureus_RP2.AGN71625.1;JAMLEA010000006.1:366144-368383	AGN71625.1	95.679	162	7	0	1627	1788	862	1023	1.79e-71	261
M.purpureus_RP2.MpFasA2AGN71613.1;JAMLEA010000006.1:388864-394637	MpFasA2AGN71613.1	93.765	4908	300	1	867	5774	637	5538	0	7363
M.purpureus_RP2.MpFasA2AGN71613.1;JAMLEA010000006.1:388864-394637	MpFasA2AGN71613.1	91.715	519	37	1	270	782	117	635	0	715
M.purpureus_RP2.MpFasA2AGN71613.1;JAMLEA010000006.1:388864-394637	MpFasA2AGN71613.1	94.872	117	6	0	1	117	1	117	1.03e-47	183
M.purpureus_RP2.MpFasB2AGN71614.1;JAMLEA010000006.1:381991-388256	MpFasB2AGN71614.1	95.17	5052	242	2	1216	6266	5051	1	0	7976
M.purpureus_RP2.MpFasB2AGN71614.1;JAMLEA010000006.1:381991-388256	MpFasB2AGN71614.1	97.551	490	12	0	677	1166	5539	5050	0	839
M.purpureus_RP2.MpFasB2AGN71614.1;JAMLEA010000006.1:381991-388256	MpFasB2AGN71614.1	94.164	377	22	0	1	377	6045	5669	1.58e-165	575
M.purpureus_RP2.MpFasB2AGN71614.1;JAMLEA010000006.1:381991-388256	MpFasB2AGN71614.1	98.347	121	2	0	495	615	5665	5545	1.43e-56	213
M.purpureus_RP2.MpPKS5AGN71604.1;JAMLEA010000006.1:410561-418707	MpPKS5AGN71604.1	96.626	7439	242	3	712	8147	638	8070	0	12338
M.purpureus_RP2.MpPKS5AGN71604.1;JAMLEA010000006.1:410561-418707	MpPKS5AGN71604.1	95.625	640	28	0	1	640	1	640	0	1027
M.purpureus_YJX_8.AGN71602.1;WXEU01000007.1:468322-469070	AGN71602.1	96.226	265	10	0	147	411	419	155	3.28e-124	435
M.purpureus_YJX_8.AGN71602.1;WXEU01000007.1:468322-469070	AGN71602.1	96.774	155	5	0	595	749	155	1	2.12e-71	259
M.purpureus_YJX_8.AGN71602.1;WXEU01000007.1:468322-469070	AGN71602.1	95.294	85	4	0	1	85	501	417	3.73e-34	135
M.purpureus_YJX_8.AGN71603.1;WXEU01000007.1:466602-467510	AGN71603.1	97.69	909	21	0	1	909	909	1	0	1563
M.purpureus_YJX_8.AGN71605.1;WXEU01000007.1:453077-454786	AGN71605.1	96.014	552	22	0	841	1392	830	279	0	898
M.purpureus_YJX_8.AGN71605.1;WXEU01000007.1:453077-454786	AGN71605.1	95.354	495	23	0	282	776	1322	828	0	787
M.purpureus_YJX_8.AGN71605.1;WXEU01000007.1:453077-454786	AGN71605.1	94.265	279	16	0	1432	1710	279	1	1.27e-121	427
M.purpureus_YJX_8.AGN71605.1;WXEU01000007.1:453077-454786	AGN71605.1	95.982	224	9	0	1	224	1539	1316	1.01e-102	364
M.purpureus_YJX_8.AGN71606.1;WXEU01000007.1:451973-452925	AGN71606.1	95.552	697	31	0	1	697	43	739	0	1116
M.purpureus_YJX_8.AGN71606.1;WXEU01000007.1:451973-452925	AGN71606.1	97.11	173	5	0	781	953	740	912	2.67e-81	292
M.purpureus_YJX_8.AGN71607.1;WXEU01000007.1:449894-451261	AGN71607.1	95.029	1368	68	0	1	1368	1368	1	0	2150
M.purpureus_YJX_8.AGN71608.1;WXEU01000007.1:448727-449755	AGN71608.1	95.335	1029	48	0	1	1029	1	1029	0	1635
M.purpureus_YJX_8.AGN71609.1;WXEU01000007.1:445748-448217	AGN71609.1	93.582	1340	86	0	1131	2470	1343	4	0	1999
M.purpureus_YJX_8.AGN71609.1;WXEU01000007.1:445748-448217	AGN71609.1	91.867	873	71	0	1	873	2232	1360	0	1219
M.purpureus_YJX_8.AGN71610.1;WXEU01000007.1:444530-445639	AGN71610.1	94.775	1110	58	0	1	1110	1	1110	0	1729
M.purpureus_YJX_8.AGN71611.1;WXEU01000007.1:443234-444216	AGN71611.1	90.363	799	58	6	1	795	915	132	0	1031
M.purpureus_YJX_8.AGN71611.1;WXEU01000007.1:443234-444216	AGN71611.1	90.299	134	8	4	853	983	132	1	1.35e-44	171
M.purpureus_YJX_8.AGN71612.1;WXEU01000007.1:441655-443104	AGN71612.1	95.318	1196	53	1	255	1450	1193	1	0	1895
M.purpureus_YJX_8.AGN71612.1;WXEU01000007.1:441655-443104	AGN71612.1	93.75	192	9	1	1	192	1383	1195	6.84e-79	285
M.purpureus_YJX_8.AGN71622.1;WXEU01000007.1:421202-422566	AGN71622.1	94.359	1365	77	0	1	1365	1	1365	0	2095
M.purpureus_YJX_8.AGN71623.1;WXEU01000007.1:419090-420461	AGN71623.1	96.088	818	32	0	555	1372	494	1311	0	1334
M.purpureus_YJX_8.AGN71623.1;WXEU01000007.1:419090-420461	AGN71623.1	94.769	497	26	0	1	497	1	497	0	774
M.purpureus_YJX_8.AGN71624.1;WXEU01000007.1:416764-418143	AGN71624.1	94.71	1380	73	0	1	1380	1	1380	0	2145
M.purpureus_YJX_8.AGN71625.1;WXEU01000007.1:412939-415178	AGN71625.1	95.532	470	21	0	1096	1565	393	862	0	752
M.purpureus_YJX_8.AGN71625.1;WXEU01000007.1:412939-415178	AGN71625.1	97.165	388	11	0	1853	2240	1023	1410	0	656
M.purpureus_YJX_8.AGN71625.1;WXEU01000007.1:412939-415178	AGN71625.1	94.037	218	13	0	1	218	1	218	1.34e-92	331
M.purpureus_YJX_8.AGN71625.1;WXEU01000007.1:412939-415178	AGN71625.1	96.61	177	6	0	578	754	220	396	1.76e-81	294
M.purpureus_YJX_8.AGN71625.1;WXEU01000007.1:412939-415178	AGN71625.1	95.679	162	7	0	1627	1788	862	1023	1.79e-71	261
M.purpureus_YJX_8.MpFasA2AGN71613.1;WXEU01000007.1:435659-441432	MpFasA2AGN71613.1	93.765	4908	300	1	867	5774	637	5538	0	7363
M.purpureus_YJX_8.MpFasA2AGN71613.1;WXEU01000007.1:435659-441432	MpFasA2AGN71613.1	91.715	519	37	1	270	782	117	635	0	715
M.purpureus_YJX_8.MpFasA2AGN71613.1;WXEU01000007.1:435659-441432	MpFasA2AGN71613.1	94.872	117	6	0	1	117	1	117	1.03e-47	183
M.purpureus_YJX_8.MpFasB2AGN71614.1;WXEU01000007.1:428786-435051	MpFasB2AGN71614.1	95.17	5052	242	2	1216	6266	5051	1	0	7976
M.purpureus_YJX_8.MpFasB2AGN71614.1;WXEU01000007.1:428786-435051	MpFasB2AGN71614.1	97.551	490	12	0	677	1166	5539	5050	0	839
M.purpureus_YJX_8.MpFasB2AGN71614.1;WXEU01000007.1:428786-435051	MpFasB2AGN71614.1	94.164	377	22	0	1	377	6045	5669	1.58e-165	575
M.purpureus_YJX_8.MpFasB2AGN71614.1;WXEU01000007.1:428786-435051	MpFasB2AGN71614.1	98.347	121	2	0	495	615	5665	5545	1.43e-56	213
M.purpureus_YJX_8.MpPKS5AGN71604.1;WXEU01000007.1:457355-465501	MpPKS5AGN71604.1	96.626	7439	242	3	712	8147	638	8070	0	12338
M.purpureus_YJX_8.MpPKS5AGN71604.1;WXEU01000007.1:457355-465501	MpPKS5AGN71604.1	95.625	640	28	0	1	640	1	640	0	1027
M.purpureus_YY_1.AGN71602.1;CM009902.1:395039-395787	AGN71602.1	96.226	265	10	0	147	411	419	155	3.28e-124	435
M.purpureus_YY_1.AGN71602.1;CM009902.1:395039-395787	AGN71602.1	96.774	155	5	0	595	749	155	1	2.12e-71	259
M.purpureus_YY_1.AGN71602.1;CM009902.1:395039-395787	AGN71602.1	95.294	85	4	0	1	85	501	417	3.73e-34	135
M.purpureus_YY_1.AGN71603.1;CM009902.1:393319-394227	AGN71603.1	97.69	909	21	0	1	909	909	1	0	1563
M.purpureus_YY_1.AGN71605.1;CM009902.1:379794-381503	AGN71605.1	96.196	552	21	0	841	1392	830	279	0	904
M.purpureus_YY_1.AGN71605.1;CM009902.1:379794-381503	AGN71605.1	95.152	495	24	0	282	776	1322	828	0	782
M.purpureus_YY_1.AGN71605.1;CM009902.1:379794-381503	AGN71605.1	94.265	279	16	0	1432	1710	279	1	1.27e-121	427
M.purpureus_YY_1.AGN71605.1;CM009902.1:379794-381503	AGN71605.1	95.982	224	9	0	1	224	1539	1316	1.01e-102	364
M.purpureus_YY_1.AGN71606.1;CM009902.1:378701-379642	AGN71606.1	95.696	697	30	0	1	697	43	739	0	1122
M.purpureus_YY_1.AGN71606.1;CM009902.1:378701-379642	AGN71606.1	97.11	173	5	0	770	942	740	912	2.64e-81	292
M.purpureus_YY_1.AGN71607.1;CM009902.1:376622-377989	AGN71607.1	95.029	1368	68	0	1	1368	1368	1	0	2150
M.purpureus_YY_1.AGN71608.1;CM009902.1:375455-376483	AGN71608.1	95.335	1029	48	0	1	1029	1	1029	0	1635
M.purpureus_YY_1.AGN71609.1;CM009902.1:372476-374945	AGN71609.1	93.582	1340	86	0	1131	2470	1343	4	0	1999
M.purpureus_YY_1.AGN71609.1;CM009902.1:372476-374945	AGN71609.1	91.867	873	71	0	1	873	2232	1360	0	1219
M.purpureus_YY_1.AGN71610.1;CM009902.1:371905-372367	AGN71610.1	93.737	463	29	0	1	463	648	1110	0	695
M.purpureus_YY_1.AGN71611.1;CM009902.1:370307-370914	AGN71611.1	88.889	612	44	11	1	608	915	324	0	732
M.purpureus_YY_1.AGN71612.1;CM009902.1:368728-370177	AGN71612.1	95.318	1196	53	1	255	1450	1193	1	0	1895
M.purpureus_YY_1.AGN71612.1;CM009902.1:368728-370177	AGN71612.1	93.75	192	9	1	1	192	1383	1195	6.84e-79	285
M.purpureus_YY_1.AGN71622.1;CM009902.1:348274-349638	AGN71622.1	94.286	1365	78	0	1	1365	1	1365	0	2089
M.purpureus_YY_1.AGN71623.1;CM009902.1:346162-347533	AGN71623.1	96.088	818	32	0	555	1372	494	1311	0	1334
M.purpureus_YY_1.AGN71623.1;CM009902.1:346162-347533	AGN71623.1	94.769	497	26	0	1	497	1	497	0	774
M.purpureus_YY_1.AGN71624.1;CM009902.1:343836-345215	AGN71624.1	94.71	1380	73	0	1	1380	1	1380	0	2145
M.purpureus_YY_1.AGN71625.1;CM009902.1:340011-342250	AGN71625.1	95.532	470	21	0	1096	1565	393	862	0	752
M.purpureus_YY_1.AGN71625.1;CM009902.1:340011-342250	AGN71625.1	97.165	388	11	0	1853	2240	1023	1410	0	656
M.purpureus_YY_1.AGN71625.1;CM009902.1:340011-342250	AGN71625.1	94.037	218	13	0	1	218	1	218	1.34e-92	331
M.purpureus_YY_1.AGN71625.1;CM009902.1:340011-342250	AGN71625.1	96.61	177	6	0	578	754	220	396	1.76e-81	294
M.purpureus_YY_1.AGN71625.1;CM009902.1:340011-342250	AGN71625.1	95.679	162	7	0	1627	1788	862	1023	1.79e-71	261
M.purpureus_YY_1.MpFasA2AGN71613.1;CM009902.1:362732-368505	MpFasA2AGN71613.1	93.745	4908	301	1	867	5774	637	5538	0	7358
M.purpureus_YY_1.MpFasA2AGN71613.1;CM009902.1:362732-368505	MpFasA2AGN71613.1	91.715	519	37	1	270	782	117	635	0	715
M.purpureus_YY_1.MpFasA2AGN71613.1;CM009902.1:362732-368505	MpFasA2AGN71613.1	94.872	117	6	0	1	117	1	117	1.03e-47	183
M.purpureus_YY_1.MpFasB2AGN71614.1;CM009902.1:355859-362124	MpFasB2AGN71614.1	95.17	5052	242	2	1216	6266	5051	1	0	7976
M.purpureus_YY_1.MpFasB2AGN71614.1;CM009902.1:355859-362124	MpFasB2AGN71614.1	97.551	490	12	0	677	1166	5539	5050	0	839
M.purpureus_YY_1.MpFasB2AGN71614.1;CM009902.1:355859-362124	MpFasB2AGN71614.1	94.164	377	22	0	1	377	6045	5669	1.58e-165	575
M.purpureus_YY_1.MpFasB2AGN71614.1;CM009902.1:355859-362124	MpFasB2AGN71614.1	98.347	121	2	0	495	615	5665	5545	1.43e-56	213
M.purpureus_YY_1.MpPKS5AGN71604.1;CM009902.1:384072-392218	MpPKS5AGN71604.1	96.612	7439	243	3	712	8147	638	8070	0	12333
M.purpureus_YY_1.MpPKS5AGN71604.1;CM009902.1:384072-392218	MpPKS5AGN71604.1	95.625	640	28	0	1	640	1	640	0	1027
M.ruber_FWB13.AGN71602.1;PSNO01000010.1:515762-516511	AGN71602.1	100	265	0	0	148	412	419	155	6.92e-141	490
M.ruber_FWB13.AGN71602.1;PSNO01000010.1:515762-516511	AGN71602.1	100	155	0	0	596	750	155	1	9.74e-80	287
M.ruber_FWB13.AGN71602.1;PSNO01000010.1:515762-516511	AGN71602.1	100	85	0	0	1	85	501	417	7.97e-41	158
M.ruber_FWB13.AGN71603.1;PSNO01000010.1:514044-514952	AGN71603.1	100	909	0	0	1	909	909	1	0	1679
M.ruber_FWB13.AGN71605.1;PSNO01000010.1:500499-502209	AGN71605.1	100	552	0	0	842	1393	830	279	0	1020
M.ruber_FWB13.AGN71605.1;PSNO01000010.1:500499-502209	AGN71605.1	100	495	0	0	283	777	1322	828	0	915
M.ruber_FWB13.AGN71605.1;PSNO01000010.1:500499-502209	AGN71605.1	100	279	0	0	1433	1711	279	1	2.63e-148	516
M.ruber_FWB13.AGN71605.1;PSNO01000010.1:500499-502209	AGN71605.1	99.554	224	1	0	1	224	1539	1316	4.6e-116	409
M.ruber_FWB13.AGN71606.1;PSNO01000010.1:499289-500347	AGN71606.1	100	697	0	0	102	798	43	739	0	1288
M.ruber_FWB13.AGN71606.1;PSNO01000010.1:499289-500347	AGN71606.1	100	173	0	0	887	1059	740	912	1.37e-89	320
M.ruber_FWB13.AGN71606.1;PSNO01000010.1:499289-500347	AGN71606.1	91.935	62	2	2	1	60	1	61	1.95e-18	84.2
M.ruber_FWB13.AGN71607.1;PSNO01000010.1:497314-498681	AGN71607.1	100	1368	0	0	1	1368	1368	1	0	2527
M.ruber_FWB13.AGN71608.1;PSNO01000010.1:496146-497174	AGN71608.1	100	1029	0	0	1	1029	1	1029	0	1901
M.ruber_FWB13.AGN71609.1;PSNO01000010.1:493128-495634	AGN71609.1	100	1349	0	0	1159	2507	1349	1	0	2492
M.ruber_FWB13.AGN71609.1;PSNO01000010.1:493128-495634	AGN71609.1	100	892	0	0	1	892	2241	1350	0	1648
M.ruber_FWB13.AGN71610.1;PSNO01000010.1:491908-493017	AGN71610.1	99.91	1110	1	0	1	1110	1	1110	0	2045
M.ruber_FWB13.AGN71611.1;PSNO01000010.1:490622-491593	AGN71611.1	99.745	784	2	0	1	784	915	132	0	1437
M.ruber_FWB13.AGN71611.1;PSNO01000010.1:490622-491593	AGN71611.1	100	132	0	0	841	972	132	1	7.75e-67	244
M.ruber_FWB13.AGN71612.1;PSNO01000010.1:489037-490492	AGN71612.1	100	1193	0	0	264	1456	1193	1	0	2204
M.ruber_FWB13.AGN71612.1;PSNO01000010.1:489037-490492	AGN71612.1	99.492	197	1	0	1	197	1383	1187	3.99e-101	359
M.ruber_FWB13.AGN71615.1;PSNO01000010.1:475360-475612	AGN71615.1	100	124	0	0	130	253	90	213	5.41e-63	230
M.ruber_FWB13.AGN71615.1;PSNO01000010.1:475360-475612	AGN71615.1	100	66	0	0	1	66	25	90	9.45e-31	122
M.ruber_FWB13.AGN71616.1;PSNO01000010.1:473953-474591	AGN71616.1	100	639	0	0	1	639	1	639	0	1181
M.ruber_FWB13.AGN71617.1;PSNO01000010.1:471568-472599	AGN71617.1	100	1032	0	0	1	1032	1032	1	0	1906
M.ruber_FWB13.AGN71618.1;PSNO01000010.1:469965-471028	AGN71618.1	100	851	0	0	1	851	1011	161	0	1572
M.ruber_FWB13.AGN71618.1;PSNO01000010.1:469965-471028	AGN71618.1	100	160	0	0	905	1064	160	1	2.31e-82	296
M.ruber_FWB13.AGN71619.1;PSNO01000010.1:467414-469314	AGN71619.1	100	546	0	0	407	952	925	380	0	1009
M.ruber_FWB13.AGN71619.1;PSNO01000010.1:467414-469314	AGN71619.1	100	382	0	0	1520	1901	382	1	0	706
M.ruber_FWB13.AGN71619.1;PSNO01000010.1:467414-469314	AGN71619.1	100	296	0	0	1	296	1218	923	1.04e-157	547
M.ruber_FWB13.AGN71620.1;PSNO01000010.1:466855-467046	AGN71620.1	100	192	0	0	1	192	1	192	6.37e-101	355
M.ruber_FWB13.AGN71621.1;PSNO01000010.1:461805-463031	AGN71621.1	100	1227	0	0	1	1227	1	1227	0	2266
M.ruber_FWB13.AGN71622.1;PSNO01000010.1:458972-460336	AGN71622.1	99.927	1365	1	0	1	1365	1	1365	0	2516
M.ruber_FWB13.AGN71623.1;PSNO01000010.1:456863-458234	AGN71623.1	99.756	821	1	1	553	1372	491	1311	0	1504
M.ruber_FWB13.AGN71623.1;PSNO01000010.1:456863-458234	AGN71623.1	100	499	0	0	1	499	1	499	0	922
M.ruber_FWB13.AGN71624.1;PSNO01000010.1:454580-455959	AGN71624.1	100	1380	0	0	1	1380	1	1380	0	2549
M.ruber_FWB13.AGN71625.1;PSNO01000010.1:450657-452897	AGN71625.1	99.375	480	2	1	1086	1565	384	862	0	869
M.ruber_FWB13.AGN71625.1;PSNO01000010.1:450657-452897	AGN71625.1	100	388	0	0	1854	2241	1023	1410	0	717
M.ruber_FWB13.AGN71625.1;PSNO01000010.1:450657-452897	AGN71625.1	100	219	0	0	1	219	1	219	7.81e-115	405
M.ruber_FWB13.AGN71625.1;PSNO01000010.1:450657-452897	AGN71625.1	100	177	0	0	578	754	220	396	1.74e-91	327
M.ruber_FWB13.AGN71625.1;PSNO01000010.1:450657-452897	AGN71625.1	100	162	0	0	1628	1789	862	1023	3.79e-83	300
M.ruber_FWB13.MpFasA2AGN71613.1;PSNO01000010.1:483017-488785	MpFasA2AGN71613.1	99.98	4902	1	0	868	5769	637	5538	0	9047
M.ruber_FWB13.MpFasA2AGN71613.1;PSNO01000010.1:483017-488785	MpFasA2AGN71613.1	100	522	0	0	265	786	117	638	0	965
M.ruber_FWB13.MpFasA2AGN71613.1;PSNO01000010.1:483017-488785	MpFasA2AGN71613.1	100	117	0	0	1	117	1	117	1.02e-57	217
M.ruber_FWB13.MpFasB2AGN71614.1;PSNO01000010.1:476113-482381	MpFasB2AGN71614.1	100	5051	0	0	1219	6269	5051	1	0	9328
M.ruber_FWB13.MpFasB2AGN71614.1;PSNO01000010.1:476113-482381	MpFasB2AGN71614.1	100	490	0	0	681	1170	5539	5050	0	905
M.ruber_FWB13.MpFasB2AGN71614.1;PSNO01000010.1:476113-482381	MpFasB2AGN71614.1	100	381	0	0	1	381	6045	5665	0	704
M.ruber_FWB13.MpFasB2AGN71614.1;PSNO01000010.1:476113-482381	MpFasB2AGN71614.1	100	126	0	0	496	621	5665	5540	1.1e-62	233
M.ruber_FWB13.MpPKS5AGN71604.1;PSNO01000010.1:504758-512901	MpPKS5AGN71604.1	100	7433	0	0	712	8144	638	8070	0	13727
M.ruber_FWB13.MpPKS5AGN71604.1;PSNO01000010.1:504758-512901	MpPKS5AGN71604.1	100	640	0	0	1	640	1	640	0	1182
M.ruber_GA.AGN71602.1;FXWQ01000153.1:123768-124517	AGN71602.1	100	265	0	0	339	603	155	419	6.92e-141	490
M.ruber_GA.AGN71602.1;FXWQ01000153.1:123768-124517	AGN71602.1	100	155	0	0	1	155	1	155	9.74e-80	287
M.ruber_GA.AGN71602.1;FXWQ01000153.1:123768-124517	AGN71602.1	100	85	0	0	666	750	417	501	7.97e-41	158
M.ruber_GA.AGN71603.1;FXWQ01000153.1:125327-126235	AGN71603.1	100	909	0	0	1	909	1	909	0	1679
M.ruber_GA.AGN71605.1;FXWQ01000153.1:138071-139781	AGN71605.1	100	552	0	0	319	870	279	830	0	1020
M.ruber_GA.AGN71605.1;FXWQ01000153.1:138071-139781	AGN71605.1	100	495	0	0	935	1429	828	1322	0	915
M.ruber_GA.AGN71605.1;FXWQ01000153.1:138071-139781	AGN71605.1	100	279	0	0	1	279	1	279	2.63e-148	516
M.ruber_GA.AGN71605.1;FXWQ01000153.1:138071-139781	AGN71605.1	99.554	224	1	0	1488	1711	1316	1539	4.6e-116	409
M.ruber_GA.AGN71606.1;FXWQ01000153.1:139933-140992	AGN71606.1	100	697	0	0	263	959	739	43	0	1288
M.ruber_GA.AGN71606.1;FXWQ01000153.1:139933-140992	AGN71606.1	100	173	0	0	1	173	912	740	1.37e-89	320
M.ruber_GA.AGN71606.1;FXWQ01000153.1:139933-140992	AGN71606.1	91.935	62	2	2	1001	1060	61	1	1.95e-18	84.2
M.ruber_GA.AGN71607.1;FXWQ01000153.1:141600-142967	AGN71607.1	100	1368	0	0	1	1368	1	1368	0	2527
M.ruber_GA.AGN71608.1;FXWQ01000153.1:143107-144135	AGN71608.1	100	1029	0	0	1	1029	1029	1	0	1901
M.ruber_GA.AGN71609.1;FXWQ01000153.1:144647-147153	AGN71609.1	100	1349	0	0	1	1349	1	1349	0	2492
M.ruber_GA.AGN71609.1;FXWQ01000153.1:144647-147153	AGN71609.1	100	892	0	0	1616	2507	1350	2241	0	1648
M.ruber_GA.AGN71610.1;FXWQ01000153.1:147264-148373	AGN71610.1	99.91	1110	1	0	1	1110	1110	1	0	2045
M.ruber_GA.AGN71611.1;FXWQ01000153.1:148688-149659	AGN71611.1	98.089	785	13	2	189	972	132	915	0	1365
M.ruber_GA.AGN71611.1;FXWQ01000153.1:148688-149659	AGN71611.1	100	132	0	0	1	132	1	132	7.75e-67	244
M.ruber_GA.AGN71612.1;FXWQ01000153.1:149789-151259	AGN71612.1	100	1193	0	0	1	1193	1	1193	0	2204
M.ruber_GA.AGN71612.1;FXWQ01000153.1:149789-151259	AGN71612.1	92.453	212	1	1	1260	1471	1187	1383	5.37e-80	289
M.ruber_GA.AGN71615.1;FXWQ01000153.1:164700-164952	AGN71615.1	100	124	0	0	1	124	213	90	5.41e-63	230
M.ruber_GA.AGN71615.1;FXWQ01000153.1:164700-164952	AGN71615.1	100	66	0	0	188	253	90	25	9.45e-31	122
M.ruber_GA.AGN71616.1;FXWQ01000153.1:165721-166359	AGN71616.1	100	639	0	0	1	639	639	1	0	1181
M.ruber_GA.AGN71617.1;FXWQ01000153.1:167713-168744	AGN71617.1	100	1032	0	0	1	1032	1	1032	0	1906
M.ruber_GA.AGN71618.1;FXWQ01000153.1:169284-170347	AGN71618.1	100	851	0	0	214	1064	161	1011	0	1572
M.ruber_GA.AGN71618.1;FXWQ01000153.1:169284-170347	AGN71618.1	100	160	0	0	1	160	1	160	2.31e-82	296
M.ruber_GA.AGN71619.1;FXWQ01000153.1:170998-172898	AGN71619.1	100	546	0	0	950	1495	380	925	0	1009
M.ruber_GA.AGN71619.1;FXWQ01000153.1:170998-172898	AGN71619.1	100	382	0	0	1	382	1	382	0	706
M.ruber_GA.AGN71619.1;FXWQ01000153.1:170998-172898	AGN71619.1	100	296	0	0	1606	1901	923	1218	1.04e-157	547
M.ruber_GA.AGN71620.1;FXWQ01000153.1:173266-173457	AGN71620.1	100	192	0	0	1	192	192	1	6.37e-101	355
M.ruber_GA.AGN71621.1;FXWQ01000153.1:177034-178282	AGN71621.1	98.239	1249	0	1	1	1249	1227	1	0	2165
M.ruber_GA.AGN71622.1;FXWQ01000153.1:179758-181122	AGN71622.1	99.927	1365	1	0	1	1365	1365	1	0	2516
M.ruber_GA.AGN71623.1;FXWQ01000153.1:181860-183231	AGN71623.1	99.756	821	1	1	1	820	1311	491	0	1504
M.ruber_GA.AGN71623.1;FXWQ01000153.1:181860-183231	AGN71623.1	100	499	0	0	874	1372	499	1	0	922
M.ruber_GA.AGN71624.1;FXWQ01000153.1:184135-185514	AGN71624.1	100	1380	0	0	1	1380	1380	1	0	2549
M.ruber_GA.AGN71625.1;FXWQ01000153.1:187197-189437	AGN71625.1	99.375	480	2	1	677	1156	862	384	0	869
M.ruber_GA.AGN71625.1;FXWQ01000153.1:187197-189437	AGN71625.1	100	388	0	0	1	388	1410	1023	0	717
M.ruber_GA.AGN71625.1;FXWQ01000153.1:187197-189437	AGN71625.1	100	219	0	0	2023	2241	219	1	7.81e-115	405
M.ruber_GA.AGN71625.1;FXWQ01000153.1:187197-189437	AGN71625.1	100	177	0	0	1488	1664	396	220	1.74e-91	327
M.ruber_GA.AGN71625.1;FXWQ01000153.1:187197-189437	AGN71625.1	100	162	0	0	453	614	1023	862	3.79e-83	300
M.ruber_GA.MpFasA2AGN71613.1;FXWQ01000153.1:151511-157279	MpFasA2AGN71613.1	100	4902	0	0	1	4902	5538	637	0	9053
M.ruber_GA.MpFasA2AGN71613.1;FXWQ01000153.1:151511-157279	MpFasA2AGN71613.1	100	522	0	0	4984	5505	638	117	0	965
M.ruber_GA.MpFasA2AGN71613.1;FXWQ01000153.1:151511-157279	MpFasA2AGN71613.1	100	117	0	0	5653	5769	117	1	1.02e-57	217
M.ruber_GA.MpFasB2AGN71614.1;FXWQ01000153.1:157915-164199	MpFasB2AGN71614.1	99.684	5067	0	1	1	5067	1	5051	0	9254
M.ruber_GA.MpFasB2AGN71614.1;FXWQ01000153.1:157915-164199	MpFasB2AGN71614.1	100	490	0	0	5116	5605	5050	5539	0	905
M.ruber_GA.MpFasB2AGN71614.1;FXWQ01000153.1:157915-164199	MpFasB2AGN71614.1	100	381	0	0	5905	6285	5665	6045	0	704
M.ruber_GA.MpFasB2AGN71614.1;FXWQ01000153.1:157915-164199	MpFasB2AGN71614.1	100	126	0	0	5665	5790	5540	5665	1.1e-62	233
M.ruber_GA.MpPKS5AGN71604.1;FXWQ01000153.1:127379-135522	MpPKS5AGN71604.1	100	7433	0	0	1	7433	8070	638	0	13727
M.ruber_GA.MpPKS5AGN71604.1;FXWQ01000153.1:127379-135522	MpPKS5AGN71604.1	100	640	0	0	7505	8144	640	1	0	1182
M.ruber_KACC_46666.AGN71602.1;JAMZNN010000002.1:523404-524153	AGN71602.1	100	265	0	0	148	412	419	155	6.92e-141	490
M.ruber_KACC_46666.AGN71602.1;JAMZNN010000002.1:523404-524153	AGN71602.1	100	155	0	0	596	750	155	1	9.74e-80	287
M.ruber_KACC_46666.AGN71602.1;JAMZNN010000002.1:523404-524153	AGN71602.1	100	85	0	0	1	85	501	417	7.97e-41	158
M.ruber_KACC_46666.AGN71603.1;JAMZNN010000002.1:521686-522594	AGN71603.1	100	909	0	0	1	909	909	1	0	1679
M.ruber_KACC_46666.AGN71605.1;JAMZNN010000002.1:508143-509853	AGN71605.1	100	552	0	0	842	1393	830	279	0	1020
M.ruber_KACC_46666.AGN71605.1;JAMZNN010000002.1:508143-509853	AGN71605.1	100	495	0	0	283	777	1322	828	0	915
M.ruber_KACC_46666.AGN71605.1;JAMZNN010000002.1:508143-509853	AGN71605.1	100	279	0	0	1433	1711	279	1	2.63e-148	516
M.ruber_KACC_46666.AGN71605.1;JAMZNN010000002.1:508143-509853	AGN71605.1	99.554	224	1	0	1	224	1539	1316	4.6e-116	409
M.ruber_KACC_46666.AGN71606.1;JAMZNN010000002.1:506932-507991	AGN71606.1	100	697	0	0	102	798	43	739	0	1288
M.ruber_KACC_46666.AGN71606.1;JAMZNN010000002.1:506932-507991	AGN71606.1	100	173	0	0	888	1060	740	912	1.37e-89	320
M.ruber_KACC_46666.AGN71606.1;JAMZNN010000002.1:506932-507991	AGN71606.1	91.935	62	2	2	1	60	1	61	1.95e-18	84.2
M.ruber_KACC_46666.AGN71607.1;JAMZNN010000002.1:504957-506324	AGN71607.1	100	1368	0	0	1	1368	1368	1	0	2527
M.ruber_KACC_46666.AGN71608.1;JAMZNN010000002.1:503789-504817	AGN71608.1	100	1029	0	0	1	1029	1	1029	0	1901
M.ruber_KACC_46666.AGN71609.1;JAMZNN010000002.1:500771-503277	AGN71609.1	100	1349	0	0	1159	2507	1349	1	0	2492
M.ruber_KACC_46666.AGN71609.1;JAMZNN010000002.1:500771-503277	AGN71609.1	100	892	0	0	1	892	2241	1350	0	1648
M.ruber_KACC_46666.AGN71610.1;JAMZNN010000002.1:499551-500660	AGN71610.1	100	1110	0	0	1	1110	1	1110	0	2050
M.ruber_KACC_46666.AGN71611.1;JAMZNN010000002.1:498265-499236	AGN71611.1	100	784	0	0	1	784	915	132	0	1448
M.ruber_KACC_46666.AGN71611.1;JAMZNN010000002.1:498265-499236	AGN71611.1	100	132	0	0	841	972	132	1	7.75e-67	244
M.ruber_KACC_46666.AGN71612.1;JAMZNN010000002.1:496680-498135	AGN71612.1	99.916	1193	1	0	264	1456	1193	1	0	2198
M.ruber_KACC_46666.AGN71612.1;JAMZNN010000002.1:496680-498135	AGN71612.1	99.492	197	1	0	1	197	1383	1187	3.99e-101	359
M.ruber_KACC_46666.AGN71615.1;JAMZNN010000002.1:483005-483257	AGN71615.1	100	124	0	0	130	253	90	213	5.41e-63	230
M.ruber_KACC_46666.AGN71615.1;JAMZNN010000002.1:483005-483257	AGN71615.1	100	66	0	0	1	66	25	90	9.45e-31	122
M.ruber_KACC_46666.AGN71616.1;JAMZNN010000002.1:481598-482236	AGN71616.1	100	639	0	0	1	639	1	639	0	1181
M.ruber_KACC_46666.AGN71617.1;JAMZNN010000002.1:479213-480244	AGN71617.1	100	1032	0	0	1	1032	1032	1	0	1906
M.ruber_KACC_46666.AGN71618.1;JAMZNN010000002.1:477610-478673	AGN71618.1	100	851	0	0	1	851	1011	161	0	1572
M.ruber_KACC_46666.AGN71618.1;JAMZNN010000002.1:477610-478673	AGN71618.1	100	160	0	0	905	1064	160	1	2.31e-82	296
M.ruber_KACC_46666.AGN71619.1;JAMZNN010000002.1:475059-476959	AGN71619.1	100	546	0	0	407	952	925	380	0	1009
M.ruber_KACC_46666.AGN71619.1;JAMZNN010000002.1:475059-476959	AGN71619.1	100	382	0	0	1520	1901	382	1	0	706
M.ruber_KACC_46666.AGN71619.1;JAMZNN010000002.1:475059-476959	AGN71619.1	100	296	0	0	1	296	1218	923	1.04e-157	547
M.ruber_KACC_46666.AGN71620.1;JAMZNN010000002.1:474500-474691	AGN71620.1	100	192	0	0	1	192	1	192	6.37e-101	355
M.ruber_KACC_46666.AGN71621.1;JAMZNN010000002.1:469450-470676	AGN71621.1	100	1227	0	0	1	1227	1	1227	0	2266
M.ruber_KACC_46666.AGN71622.1;JAMZNN010000002.1:466617-467981	AGN71622.1	99.927	1365	1	0	1	1365	1	1365	0	2516
M.ruber_KACC_46666.AGN71623.1;JAMZNN010000002.1:464508-465879	AGN71623.1	99.756	821	1	1	553	1372	491	1311	0	1504
M.ruber_KACC_46666.AGN71623.1;JAMZNN010000002.1:464508-465879	AGN71623.1	100	499	0	0	1	499	1	499	0	922
M.ruber_KACC_46666.AGN71624.1;JAMZNN010000002.1:462225-463604	AGN71624.1	100	1380	0	0	1	1380	1	1380	0	2549
M.ruber_KACC_46666.AGN71625.1;JAMZNN010000002.1:458302-460542	AGN71625.1	99.375	480	2	1	1086	1565	384	862	0	869
M.ruber_KACC_46666.AGN71625.1;JAMZNN010000002.1:458302-460542	AGN71625.1	100	388	0	0	1854	2241	1023	1410	0	717
M.ruber_KACC_46666.AGN71625.1;JAMZNN010000002.1:458302-460542	AGN71625.1	100	219	0	0	1	219	1	219	7.81e-115	405
M.ruber_KACC_46666.AGN71625.1;JAMZNN010000002.1:458302-460542	AGN71625.1	100	177	0	0	578	754	220	396	1.74e-91	327
M.ruber_KACC_46666.AGN71625.1;JAMZNN010000002.1:458302-460542	AGN71625.1	100	162	0	0	1628	1789	862	1023	3.79e-83	300
M.ruber_KACC_46666.MpFasA2AGN71613.1;JAMZNN010000002.1:490661-496428	MpFasA2AGN71613.1	99.98	4902	0	1	868	5768	637	5538	0	9046
M.ruber_KACC_46666.MpFasA2AGN71613.1;JAMZNN010000002.1:490661-496428	MpFasA2AGN71613.1	100	522	0	0	265	786	117	638	0	965
M.ruber_KACC_46666.MpFasA2AGN71613.1;JAMZNN010000002.1:490661-496428	MpFasA2AGN71613.1	100	117	0	0	1	117	1	117	1.02e-57	217
M.ruber_KACC_46666.MpFasB2AGN71614.1;JAMZNN010000002.1:483758-490025	MpFasB2AGN71614.1	99.98	5051	0	1	1219	6268	5051	1	0	9321
M.ruber_KACC_46666.MpFasB2AGN71614.1;JAMZNN010000002.1:483758-490025	MpFasB2AGN71614.1	100	490	0	0	681	1170	5539	5050	0	905
M.ruber_KACC_46666.MpFasB2AGN71614.1;JAMZNN010000002.1:483758-490025	MpFasB2AGN71614.1	100	381	0	0	1	381	6045	5665	0	704
M.ruber_KACC_46666.MpFasB2AGN71614.1;JAMZNN010000002.1:483758-490025	MpFasB2AGN71614.1	100	126	0	0	496	621	5665	5540	1.1e-62	233
M.ruber_KACC_46666.MpPKS5AGN71604.1;JAMZNN010000002.1:512402-520544	MpPKS5AGN71604.1	99.987	7433	0	1	712	8143	638	8070	0	13719
M.ruber_KACC_46666.MpPKS5AGN71604.1;JAMZNN010000002.1:512402-520544	MpPKS5AGN71604.1	100	640	0	0	1	640	1	640	0	1182
M.ruber_KACC_46666	AGN71620.1	100	192	0	0	474500	474691	1	192	1.28e-96	355
M.ruber_KACC_46666	AGN71621.1	100	1227	0	0	469450	470676	1	1227	0	2266
M.ruber_KACC_46666	AGN71621.1	90.769	260	16	3	1314786	1315045	947	1198	3.57e-92	340
M.ruber_KACC_46666	AGN71622.1	99.927	1365	1	0	466617	467981	1	1365	0	2516
M.ruber_KACC_46666	AGN71623.1	99.756	821	1	1	465060	465879	491	1311	0	1504
M.ruber_KACC_46666	AGN71623.1	100	499	0	0	464508	465006	1	499	0	922
M.ruber_KACC_46666	AGN71624.1	100	1380	0	0	462225	463604	1	1380	0	2549
M.ruber_KACC_46666	AGN71625.1	99.375	480	2	1	459387	459866	384	862	0	869
M.ruber_KACC_46666	AGN71625.1	100	388	0	0	460155	460542	1023	1410	0	717
M.ruber_KACC_46666	AGN71625.1	100	219	0	0	458302	458520	1	219	1.25e-111	405
M.ruber_KACC_46666	AGN71625.1	100	177	0	0	458879	459055	220	396	2.78e-88	327
M.ruber_KACC_46666	AGN71625.1	100	162	0	0	459929	460090	862	1023	6.06e-80	300
M.ruber_KACC_46666	MpFasA2AGN71613.1	99.98	4902	0	1	491528	496428	637	5538	0	9046
M.ruber_KACC_46666	MpFasA2AGN71613.1	100	522	0	0	490925	491446	117	638	0	965
M.ruber_KACC_46666	MpFasA2AGN71613.1	100	117	0	0	490661	490777	1	117	6.28e-55	217
M.ruber_KACC_46666	MpFasB2AGN71614.1	99.98	5051	0	1	484976	490025	5051	1	0	9321
M.ruber_KACC_46666	MpFasB2AGN71614.1	100	490	0	0	484438	484927	5539	5050	0	905
M.ruber_KACC_46666	MpFasB2AGN71614.1	100	381	0	0	483758	484138	6045	5665	0	704
M.ruber_KACC_46666	MpFasB2AGN71614.1	100	126	0	0	484253	484378	5665	5540	6.23e-60	233
M.ruber_KACC_46666	MpPKS5AGN71604.1	99.987	7433	0	1	513113	520544	638	8070	0	13719
M.ruber_KACC_46666	MpPKS5AGN71604.1	100	640	0	0	512402	513041	1	640	0	1182

## Sheet: MK BGC
Query id	Subject id	identity	alignment length	mismatches	gap openings	q. start	q. end	s. start	s. end	e-value	bit score
M.pilosus_K104061.mkA;JAGHLT010000004.1:638973-645294	mkA	99.963	2679	1	0	3054	5732	4072	6750	0	4942
M.pilosus_K104061.mkA;JAGHLT010000004.1:638973-645294	mkA	100	1352	0	0	1704	3055	1426	2777	0	2497
M.pilosus_K104061.mkA;JAGHLT010000004.1:638973-645294	mkA	100	645	0	0	1	645	1	645	0	1192
M.pilosus_K104061.mkA;JAGHLT010000004.1:638973-645294	mkA	99.714	350	0	1	1286	1635	1080	1428	0	640
M.pilosus_K104061.mkA;JAGHLT010000004.1:638973-645294	mkA	99.712	347	1	0	5786	6132	6747	7093	0	636
M.pilosus_K104061.mkA;JAGHLT010000004.1:638973-645294	mkA	100	227	0	0	998	1224	859	1085	5.17e-119	420
M.pilosus_K104061.mkA;JAGHLT010000004.1:638973-645294	mkA	100	214	0	0	712	925	646	859	8.72e-112	396
M.pilosus_K104061.mkA;JAGHLT010000004.1:638973-645294	mkA	100	121	0	0	6202	6322	7092	7212	4.35e-60	224
M.pilosus_K104061.mkB;JAGHLT010000004.1:657855-665935	mkB	99.983	5881	1	0	2201	8081	1764	7644	0	10855
M.pilosus_K104061.mkB;JAGHLT010000004.1:657855-665935	mkB	100	582	0	0	1557	2138	1184	1765	0	1075
M.pilosus_K104061.mkB;JAGHLT010000004.1:657855-665935	mkB	100	509	0	0	982	1490	677	1185	0	941
M.pilosus_K104061.mkB;JAGHLT010000004.1:657855-665935	mkB	99.704	338	1	0	549	886	340	677	6.08e-179	619
M.pilosus_K104061.mkB;JAGHLT010000004.1:657855-665935	mkB	100	198	0	0	1	198	1	198	8.75e-103	366
M.pilosus_K104061.mkB;JAGHLT010000004.1:657855-665935	mkB	98.936	94	0	1	264	356	198	291	9.52e-43	167
M.pilosus_K104061.mkB;JAGHLT010000004.1:657855-665935	mkB	98.387	62	0	1	415	475	282	343	5.85e-25	108
M.pilosus_K104061.mkC;JAGHLT010000004.1:638062-638647	mkC	100	385	0	0	202	586	385	1	0	712
M.pilosus_K104061.mkC;JAGHLT010000004.1:638062-638647	mkC	98.765	81	1	0	1	81	1575	1495	3.16e-37	145
M.pilosus_K104061.mkC;JAGHLT010000004.1:638062-638647	mkC	100	48	0	0	79	126	431	384	1.5e-20	89.8
M.pilosus_K104061.mkD;JAGHLT010000004.1:647896-648412	mkD	100	517	0	0	1	517	792	276	0	955
M.pilosus_K104061.mkE;JAGHLT010000004.1:648423-649650	mkE	100	559	0	0	1	559	1	559	0	1033
M.pilosus_K104061.mkE;JAGHLT010000004.1:648423-649650	mkE	100	414	0	0	815	1228	670	1083	0	765
M.pilosus_K104061.mkE;JAGHLT010000004.1:648423-649650	mkE	100	112	0	0	639	750	558	669	8.43e-56	207
M.pilosus_K104061.mkF;JAGHLT010000004.1:649906-651073	mkF	100	778	0	0	1	778	1242	465	0	1437
M.pilosus_K104061.mkF;JAGHLT010000004.1:649906-651073	mkF	100	281	0	0	888	1168	464	184	9.06e-150	520
M.pilosus_K104061.mkG;JAGHLT010000004.1:651111-652017	mkG	99.756	409	1	0	499	907	724	316	0	750
M.pilosus_K104061.mkG;JAGHLT010000004.1:651111-652017	mkG	100	310	0	0	190	499	2877	2568	5.3e-166	573
M.pilosus_K104061.mkG;JAGHLT010000004.1:651111-652017	mkG	100	101	0	0	1	101	2977	2877	8.07e-50	187
M.pilosus_K104061.mkI;JAGHLT010000004.1:653160-655307	mkI	100	525	0	0	879	1403	554	1078	0	970
M.pilosus_K104061.mkI;JAGHLT010000004.1:653160-655307	mkI	100	393	0	0	1756	2148	1240	1632	0	726
M.pilosus_K104061.mkI;JAGHLT010000004.1:653160-655307	mkI	99.569	232	1	0	349	580	226	457	1.35e-120	424
M.pilosus_K104061.mkI;JAGHLT010000004.1:653160-655307	mkI	100	161	0	0	1477	1637	1079	1239	8.55e-83	298
M.pilosus_K104061.mkI;JAGHLT010000004.1:653160-655307	mkI	100	154	0	0	1	154	1	154	6.66e-79	285
M.pilosus_K104061.mkI;JAGHLT010000004.1:653160-655307	mkI	100	77	0	0	206	282	154	230	4.24e-36	143
M.pilosus_K104061.mkI;JAGHLT010000004.1:653160-655307	mkI	100	73	0	0	728	800	482	554	7.1e-34	135
M.pilosus_MS_1.mkA;JAGHLQ010000002.1:3089750-3097578	mkA	100	1828	0	0	4299	6126	3253	1426	0	3376
M.pilosus_MS_1.mkA;JAGHLQ010000002.1:3089750-3097578	mkA	99.884	1731	2	0	1	1731	9228	7498	0	3186
M.pilosus_MS_1.mkA;JAGHLQ010000002.1:3089750-3097578	mkA	99.938	1623	1	0	2676	4298	6750	5128	0	2992
M.pilosus_MS_1.mkA;JAGHLQ010000002.1:3089750-3097578	mkA	100	645	0	0	7185	7829	645	1	0	1192
M.pilosus_MS_1.mkA;JAGHLQ010000002.1:3089750-3097578	mkA	99.754	407	1	0	1800	2206	7498	7092	0	747
M.pilosus_MS_1.mkA;JAGHLQ010000002.1:3089750-3097578	mkA	99.714	350	0	1	6195	6544	1428	1080	0	640
M.pilosus_MS_1.mkA;JAGHLQ010000002.1:3089750-3097578	mkA	99.712	347	1	0	2276	2622	7093	6747	0	636
M.pilosus_MS_1.mkA;JAGHLQ010000002.1:3089750-3097578	mkA	100	227	0	0	6606	6832	1085	859	6.41e-119	420
M.pilosus_MS_1.mkA;JAGHLQ010000002.1:3089750-3097578	mkA	100	214	0	0	6905	7118	859	646	1.08e-111	396
M.pilosus_MS_1.mkB;JAGHLQ010000002.1:3071130-3074676	mkB	99.926	1347	1	0	1	1347	3110	1764	0	2483
M.pilosus_MS_1.mkB;JAGHLQ010000002.1:3071130-3074676	mkB	100	582	0	0	1410	1991	1765	1184	0	1075
M.pilosus_MS_1.mkB;JAGHLQ010000002.1:3071130-3074676	mkB	100	509	0	0	2058	2566	1185	677	0	941
M.pilosus_MS_1.mkB;JAGHLQ010000002.1:3071130-3074676	mkB	99.704	338	1	0	2662	2999	677	340	2.66e-179	619
M.pilosus_MS_1.mkB;JAGHLQ010000002.1:3071130-3074676	mkB	100	198	0	0	3350	3547	198	1	3.83e-103	366
M.pilosus_MS_1.mkB;JAGHLQ010000002.1:3071130-3074676	mkB	98.936	94	0	1	3192	3284	291	198	4.17e-43	167
M.pilosus_MS_1.mkB;JAGHLQ010000002.1:3071130-3074676	mkB	98.387	62	0	1	3073	3133	343	282	2.56e-25	108
M.pilosus_MS_1.mkC;JAGHLQ010000002.1:3097904-3098858	mkC	100	851	0	0	105	955	725	1575	0	1572
M.pilosus_MS_1.mkC;JAGHLQ010000002.1:3097904-3098858	mkC	100	104	0	0	1	104	1	104	1.83e-51	193
M.pilosus_MS_1.mkD;JAGHLQ010000002.1:3085749-3086540	mkD	99.747	792	2	0	1	792	1	792	0	1452
M.pilosus_MS_1.mkE;JAGHLQ010000002.1:3084070-3085297	mkE	100	559	0	0	670	1228	559	1	0	1033
M.pilosus_MS_1.mkE;JAGHLQ010000002.1:3084070-3085297	mkE	100	414	0	0	1	414	1083	670	0	765
M.pilosus_MS_1.mkE;JAGHLQ010000002.1:3084070-3085297	mkE	100	112	0	0	479	590	669	558	8.43e-56	207
M.pilosus_MS_1.mkF;JAGHLQ010000002.1:3082647-3083814	mkF	100	778	0	0	391	1168	465	1242	0	1437
M.pilosus_MS_1.mkF;JAGHLQ010000002.1:3082647-3083814	mkF	100	281	0	0	1	281	184	464	9.06e-150	520
M.pilosus_MS_1.mkG;JAGHLQ010000002.1:3080178-3082585	mkG	99.95	1986	1	0	423	2408	316	2301	0	3663
M.pilosus_MS_1.mkG;JAGHLQ010000002.1:3080178-3082585	mkG	100	320	0	0	1	320	1	320	3.93e-171	592
M.pilosus_MS_1.mkH;JAGHLQ010000002.1:3079059-3079753	mkH	100	695	0	0	1	695	1368	674	0	1284
M.pilosus_MS_1.mkI;JAGHLQ010000002.1:3075927-3077329	mkI	100	525	0	0	1	525	1078	554	0	970
M.pilosus_MS_1.mkI;JAGHLQ010000002.1:3075927-3077329	mkI	99.569	232	1	0	824	1055	457	226	8.8e-121	424
M.pilosus_MS_1.mkI;JAGHLQ010000002.1:3075927-3077329	mkI	100	154	0	0	1250	1403	154	1	4.33e-79	285
M.pilosus_MS_1.mkI;JAGHLQ010000002.1:3075927-3077329	mkI	100	77	0	0	1122	1198	230	154	2.76e-36	143
M.pilosus_MS_1.mkI;JAGHLQ010000002.1:3075927-3077329	mkI	100	73	0	0	604	676	554	482	4.62e-34	135
M.pilosus_YDJ_1.mkA;JAGHLR010000004.1:639527-641821	mkA	99.884	1731	2	0	565	2295	7498	9228	0	3186
M.pilosus_YDJ_1.mkA;JAGHLR010000004.1:639527-641821	mkA	99.732	373	1	0	124	496	7126	7498	0	684
M.pilosus_YDJ_1.mkA;JAGHLR010000004.1:639527-641821	mkA	100	123	0	0	1	123	1	123	1.22e-61	228
M.pilosus_YDJ_1.mkB;JAGHLR010000004.1:658294-665768	mkB	99.982	5712	1	0	1764	7475	1933	7644	0	10543
M.pilosus_YDJ_1.mkB;JAGHLR010000004.1:658294-665768	mkB	100	509	0	0	982	1490	677	1185	0	941
M.pilosus_YDJ_1.mkB;JAGHLR010000004.1:658294-665768	mkB	99.704	338	1	0	549	886	340	677	5.62e-179	619
M.pilosus_YDJ_1.mkB;JAGHLR010000004.1:658294-665768	mkB	100	209	0	0	1557	1765	1184	1392	6.21e-109	387
M.pilosus_YDJ_1.mkB;JAGHLR010000004.1:658294-665768	mkB	100	198	0	0	1	198	1	198	8.09e-103	366
M.pilosus_YDJ_1.mkB;JAGHLR010000004.1:658294-665768	mkB	98.936	94	0	1	264	356	198	291	8.8e-43	167
M.pilosus_YDJ_1.mkB;JAGHLR010000004.1:658294-665768	mkB	98.387	62	0	1	415	475	282	343	5.41e-25	108
M.pilosus_YDJ_1.mkC;JAGHLR010000004.1:637485-639201	mkC	100	1020	0	0	1	1020	1575	556	0	1884
M.pilosus_YDJ_1.mkC;JAGHLR010000004.1:637485-639201	mkC	100	385	0	0	1333	1717	385	1	0	712
M.pilosus_YDJ_1.mkC;JAGHLR010000004.1:637485-639201	mkC	100	173	0	0	1085	1257	556	384	1.46e-89	320
M.pilosus_YDJ_1.mkD;JAGHLR010000004.1:646779-646903	mkD	100	125	0	0	1	125	792	668	4.59e-64	231
M.pilosus_YDJ_1.mkF;JAGHLR010000004.1:646904-647794	mkF	100	281	0	0	354	634	464	184	6.88e-150	520
M.pilosus_YDJ_1.mkF;JAGHLR010000004.1:646904-647794	mkF	100	244	0	0	1	244	708	465	2.55e-129	451
M.pilosus_YDJ_1.mkF;JAGHLR010000004.1:646904-647794	mkF	100	185	0	0	707	891	185	1	1.6e-96	342
M.pilosus_YDJ_1.mkG;JAGHLR010000004.1:648550-651904	mkG	99.961	2562	1	0	372	2933	2877	316	0	4726
M.pilosus_YDJ_1.mkG;JAGHLR010000004.1:648550-651904	mkG	100	320	0	0	3036	3355	320	1	5.49e-171	592
M.pilosus_YDJ_1.mkG;JAGHLR010000004.1:648550-651904	mkG	100	283	0	0	1	283	3159	2877	2.03e-150	523
M.pilosus_YDJ_1.mkH;JAGHLR010000004.1:652866-654329	mkH	100	695	0	0	770	1464	674	1368	0	1284
M.pilosus_YDJ_1.mkH;JAGHLR010000004.1:652866-654329	mkH	100	673	0	0	1	673	1	673	0	1243
M.pilosus_YDJ_1.mkI;JAGHLR010000004.1:656059-656212	mkI	100	154	0	0	1	154	1	154	4.38e-80	285
M.pilosus_YDJ_2.mkA;JAGHLS010000002.1:681325-688456	mkA	100	3521	0	0	707	4227	1426	4946	0	6503
M.pilosus_YDJ_2.mkA;JAGHLS010000002.1:681325-688456	mkA	99.884	1731	2	0	5402	7132	7498	9228	0	3186
M.pilosus_YDJ_2.mkA;JAGHLS010000002.1:681325-688456	mkA	99.754	407	1	0	4927	5333	7092	7498	0	747
M.pilosus_YDJ_2.mkA;JAGHLS010000002.1:681325-688456	mkA	99.714	350	0	1	289	638	1080	1428	0	640
M.pilosus_YDJ_2.mkA;JAGHLS010000002.1:681325-688456	mkA	99.712	347	1	0	4511	4857	6747	7093	0	636
M.pilosus_YDJ_2.mkA;JAGHLS010000002.1:681325-688456	mkA	100	231	0	0	4227	4457	6520	6750	3.49e-121	427
M.pilosus_YDJ_2.mkA;JAGHLS010000002.1:681325-688456	mkA	100	227	0	0	1	227	859	1085	5.84e-119	420
M.pilosus_YDJ_2.mkB;JAGHLS010000002.1:707697-707738	mkB	100	42	0	0	1	42	7603	7644	1.65e-18	78.7
M.pilosus_YDJ_2.mkC;JAGHLS010000002.1:680271-681290	mkC	100	1020	0	0	1	1020	1575	556	0	1884
M.pilosus_YDJ_2.mkD;JAGHLS010000002.1:693425-694216	mkD	99.874	792	1	0	1	792	792	1	0	1458
M.pilosus_YDJ_2.mkE;JAGHLS010000002.1:694668-694747	mkE	100	80	0	0	1	80	1	80	2.87e-39	148
M.pilosus_YDJ_2.mkF;JAGHLS010000002.1:695035-696439	mkF	99.604	758	3	0	1	758	1222	465	0	1384
M.pilosus_YDJ_2.mkF;JAGHLS010000002.1:695035-696439	mkF	100	281	0	0	868	1148	464	184	1.09e-149	520
M.pilosus_YDJ_2.mkF;JAGHLS010000002.1:695035-696439	mkF	100	185	0	0	1221	1405	185	1	2.54e-96	342
M.pilosus_YDJ_2.mkG;JAGHLS010000002.1:697199-699710	mkG	100	2103	0	0	375	2477	2877	775	0	3884
M.pilosus_YDJ_2.mkG;JAGHLS010000002.1:697199-699710	mkG	100	283	0	0	1	283	3159	2877	1.52e-150	523
M.pilosus_YDJ_2.mkG;JAGHLS010000002.1:697199-699710	mkG	97.5	40	0	1	2474	2512	40	1	3.07e-13	67.6
M.pilosus_YDJ_2.mkH;JAGHLS010000002.1:700684-702147	mkH	100	695	0	0	770	1464	674	1368	0	1284
M.pilosus_YDJ_2.mkH;JAGHLS010000002.1:700684-702147	mkH	100	673	0	0	1	673	1	673	0	1243
M.pilosus_YDJ_2.mkI;JAGHLS010000002.1:703877-705147	mkI	100	393	0	0	879	1271	1240	1632	0	726
M.pilosus_YDJ_2.mkI;JAGHLS010000002.1:703877-705147	mkI	99.438	178	1	0	349	526	226	403	8.31e-91	324
M.pilosus_YDJ_2.mkI;JAGHLS010000002.1:703877-705147	mkI	100	161	0	0	600	760	1079	1239	5.04e-83	298
M.pilosus_YDJ_2.mkI;JAGHLS010000002.1:703877-705147	mkI	100	154	0	0	1	154	1	154	3.92e-79	285
M.pilosus_YDJ_2.mkI;JAGHLS010000002.1:703877-705147	mkI	100	77	0	0	206	282	154	230	2.5e-36	143
M.ruber_FWB13.mkA;PSNO01000010.1:645569-655271	mkA	99.981	5325	1	0	1704	7028	1426	6750	0	9828
M.ruber_FWB13.mkA;PSNO01000010.1:645569-655271	mkA	99.884	1731	2	0	7973	9703	7498	9228	0	3186
M.ruber_FWB13.mkA;PSNO01000010.1:645569-655271	mkA	100	645	0	0	1	645	1	645	0	1192
M.ruber_FWB13.mkA;PSNO01000010.1:645569-655271	mkA	99.754	407	1	0	7498	7904	7092	7498	0	747
M.ruber_FWB13.mkA;PSNO01000010.1:645569-655271	mkA	99.714	350	0	1	1286	1635	1080	1428	0	640
M.ruber_FWB13.mkA;PSNO01000010.1:645569-655271	mkA	99.712	347	1	0	7082	7428	6747	7093	0	636
M.ruber_FWB13.mkA;PSNO01000010.1:645569-655271	mkA	100	227	0	0	998	1224	859	1085	7.95e-119	420
M.ruber_FWB13.mkA;PSNO01000010.1:645569-655271	mkA	100	214	0	0	712	925	646	859	1.34e-111	396
M.ruber_FWB13.mkB;PSNO01000010.1:677340-685420	mkB	99.983	5881	1	0	2201	8081	1764	7644	0	10855
M.ruber_FWB13.mkB;PSNO01000010.1:677340-685420	mkB	100	582	0	0	1557	2138	1184	1765	0	1075
M.ruber_FWB13.mkB;PSNO01000010.1:677340-685420	mkB	100	509	0	0	982	1490	677	1185	0	941
M.ruber_FWB13.mkB;PSNO01000010.1:677340-685420	mkB	99.704	338	1	0	549	886	340	677	6.08e-179	619
M.ruber_FWB13.mkB;PSNO01000010.1:677340-685420	mkB	100	198	0	0	1	198	1	198	8.75e-103	366
M.ruber_FWB13.mkB;PSNO01000010.1:677340-685420	mkB	98.936	94	0	1	264	356	198	291	9.52e-43	167
M.ruber_FWB13.mkB;PSNO01000010.1:677340-685420	mkB	98.387	62	0	1	415	475	282	343	5.85e-25	108
M.ruber_FWB13.mkC;PSNO01000010.1:643527-645243	mkC	100	1020	0	0	1	1020	1575	556	0	1884
M.ruber_FWB13.mkC;PSNO01000010.1:643527-645243	mkC	100	385	0	0	1333	1717	385	1	0	712
M.ruber_FWB13.mkC;PSNO01000010.1:643527-645243	mkC	100	173	0	0	1085	1257	556	384	1.46e-89	320
M.ruber_FWB13.mkD;PSNO01000010.1:660229-661020	mkD	99.874	792	1	0	1	792	792	1	0	1458
M.ruber_FWB13.mkE;PSNO01000010.1:661472-662699	mkE	100	559	0	0	1	559	1	559	0	1033
M.ruber_FWB13.mkE;PSNO01000010.1:661472-662699	mkE	100	414	0	0	815	1228	670	1083	0	765
M.ruber_FWB13.mkE;PSNO01000010.1:661472-662699	mkE	100	112	0	0	639	750	558	669	8.43e-56	207
M.ruber_FWB13.mkF;PSNO01000010.1:662955-664379	mkF	100	778	0	0	1	778	1242	465	0	1437
M.ruber_FWB13.mkF;PSNO01000010.1:662955-664379	mkF	100	281	0	0	888	1168	464	184	1.11e-149	520
M.ruber_FWB13.mkF;PSNO01000010.1:662955-664379	mkF	100	185	0	0	1241	1425	185	1	2.58e-96	342
M.ruber_FWB13.mkG;PSNO01000010.1:665135-668490	mkG	99.961	2562	1	0	373	2934	2877	316	0	4726
M.ruber_FWB13.mkG;PSNO01000010.1:665135-668490	mkG	100	320	0	0	3037	3356	320	1	5.49e-171	592
M.ruber_FWB13.mkG;PSNO01000010.1:665135-668490	mkG	100	283	0	0	1	283	3159	2877	2.03e-150	523
M.ruber_FWB13.mkH;PSNO01000010.1:669452-670915	mkH	100	695	0	0	770	1464	674	1368	0	1284
M.ruber_FWB13.mkH;PSNO01000010.1:669452-670915	mkH	100	673	0	0	1	673	1	673	0	1243
M.ruber_FWB13.mkI;PSNO01000010.1:672645-674792	mkI	100	525	0	0	879	1403	554	1078	0	970
M.ruber_FWB13.mkI;PSNO01000010.1:672645-674792	mkI	100	393	0	0	1756	2148	1240	1632	0	726
M.ruber_FWB13.mkI;PSNO01000010.1:672645-674792	mkI	99.569	232	1	0	349	580	226	457	1.35e-120	424
M.ruber_FWB13.mkI;PSNO01000010.1:672645-674792	mkI	100	161	0	0	1477	1637	1079	1239	8.55e-83	298
M.ruber_FWB13.mkI;PSNO01000010.1:672645-674792	mkI	100	154	0	0	1	154	1	154	6.66e-79	285
M.ruber_FWB13.mkI;PSNO01000010.1:672645-674792	mkI	100	77	0	0	206	282	154	230	4.24e-36	143
M.ruber_FWB13.mkI;PSNO01000010.1:672645-674792	mkI	100	73	0	0	728	800	482	554	7.1e-34	135
M.ruber_GA.mkA;FXWQ01000100.1:201743-211457	mkA	99.981	5325	1	0	2688	8012	6750	1426	0	9828
M.ruber_GA.mkA;FXWQ01000100.1:201743-211457	mkA	99.197	1743	2	1	1	1743	9228	7498	0	3131
M.ruber_GA.mkA;FXWQ01000100.1:201743-211457	mkA	100	645	0	0	9071	9715	645	1	0	1192
M.ruber_GA.mkA;FXWQ01000100.1:201743-211457	mkA	99.754	407	1	0	1812	2218	7498	7092	0	747
M.ruber_GA.mkA;FXWQ01000100.1:201743-211457	mkA	99.714	350	0	1	8081	8430	1428	1080	0	640
M.ruber_GA.mkA;FXWQ01000100.1:201743-211457	mkA	99.712	347	1	0	2288	2634	7093	6747	0	636
M.ruber_GA.mkA;FXWQ01000100.1:201743-211457	mkA	100	227	0	0	8492	8718	1085	859	7.96e-119	420
M.ruber_GA.mkA;FXWQ01000100.1:201743-211457	mkA	100	214	0	0	8791	9004	859	646	1.34e-111	396
M.ruber_GA.mkB;FXWQ01000100.1:172260-180340	mkB	99.966	5881	2	0	1	5881	7644	1764	0	10850
M.ruber_GA.mkB;FXWQ01000100.1:172260-180340	mkB	100	582	0	0	5944	6525	1765	1184	0	1075
M.ruber_GA.mkB;FXWQ01000100.1:172260-180340	mkB	100	509	0	0	6592	7100	1185	677	0	941
M.ruber_GA.mkB;FXWQ01000100.1:172260-180340	mkB	99.704	338	1	0	7196	7533	677	340	6.08e-179	619
M.ruber_GA.mkB;FXWQ01000100.1:172260-180340	mkB	100	198	0	0	7884	8081	198	1	8.75e-103	366
M.ruber_GA.mkB;FXWQ01000100.1:172260-180340	mkB	98.936	94	0	1	7726	7818	291	198	9.52e-43	167
M.ruber_GA.mkB;FXWQ01000100.1:172260-180340	mkB	98.387	62	0	1	7607	7667	343	282	5.85e-25	108
M.ruber_GA.mkC;FXWQ01000100.1:211783-213499	mkC	100	1020	0	0	698	1717	556	1575	0	1884
M.ruber_GA.mkC;FXWQ01000100.1:211783-213499	mkC	100	385	0	0	1	385	1	385	0	712
M.ruber_GA.mkC;FXWQ01000100.1:211783-213499	mkC	100	173	0	0	461	633	384	556	1.46e-89	320
M.ruber_GA.mkD;FXWQ01000100.1:196478-197269	mkD	97.862	795	11	6	1	792	1	792	0	1369
M.ruber_GA.mkE;FXWQ01000100.1:194799-196026	mkE	100	559	0	0	670	1228	559	1	0	1033
M.ruber_GA.mkE;FXWQ01000100.1:194799-196026	mkE	99.758	414	1	0	1	414	1083	670	0	760
M.ruber_GA.mkE;FXWQ01000100.1:194799-196026	mkE	100	112	0	0	479	590	669	558	8.43e-56	207
M.ruber_GA.mkF;FXWQ01000100.1:193128-194532	mkF	99.604	758	3	0	648	1405	465	1222	0	1384
M.ruber_GA.mkF;FXWQ01000100.1:193128-194532	mkF	100	281	0	0	258	538	184	464	1.09e-149	520
M.ruber_GA.mkF;FXWQ01000100.1:193128-194532	mkF	100	185	0	0	1	185	1	185	2.54e-96	342
M.ruber_GA.mkG;FXWQ01000100.1:189014-192368	mkG	99.961	2562	1	0	421	2982	316	2877	0	4726
M.ruber_GA.mkG;FXWQ01000100.1:189014-192368	mkG	100	320	0	0	1	320	1	320	5.49e-171	592
M.ruber_GA.mkG;FXWQ01000100.1:189014-192368	mkG	100	283	0	0	3073	3355	2877	3159	2.03e-150	523
M.ruber_GA.mkH;FXWQ01000100.1:186568-188032	mkH	99.856	695	1	0	1	695	1368	674	0	1279
M.ruber_GA.mkH;FXWQ01000100.1:186568-188032	mkH	100	673	0	0	793	1465	673	1	0	1243
M.ruber_GA.mkI;FXWQ01000100.1:182667-184824	mkI	100	525	0	0	756	1280	1078	554	0	970
M.ruber_GA.mkI;FXWQ01000100.1:182667-184824	mkI	97.519	403	0	1	1	403	1632	1240	0	680
M.ruber_GA.mkI;FXWQ01000100.1:182667-184824	mkI	99.569	232	1	0	1579	1810	457	226	1.36e-120	424
M.ruber_GA.mkI;FXWQ01000100.1:182667-184824	mkI	99.379	161	1	0	522	682	1239	1079	4e-81	292
M.ruber_GA.mkI;FXWQ01000100.1:182667-184824	mkI	100	154	0	0	2005	2158	154	1	6.69e-79	285
M.ruber_GA.mkI;FXWQ01000100.1:182667-184824	mkI	100	77	0	0	1877	1953	230	154	4.26e-36	143
M.ruber_GA.mkI;FXWQ01000100.1:182667-184824	mkI	100	73	0	0	1359	1431	554	482	7.13e-34	135
M.ruber_KACC_46666.mkA;JAMZNN010000002.1:647921-657623	mkA	99.981	5325	1	0	1704	7028	1426	6750	0	9828
M.ruber_KACC_46666.mkA;JAMZNN010000002.1:647921-657623	mkA	99.884	1731	2	0	7973	9703	7498	9228	0	3186
M.ruber_KACC_46666.mkA;JAMZNN010000002.1:647921-657623	mkA	100	645	0	0	1	645	1	645	0	1192
M.ruber_KACC_46666.mkA;JAMZNN010000002.1:647921-657623	mkA	99.754	407	1	0	7498	7904	7092	7498	0	747
M.ruber_KACC_46666.mkA;JAMZNN010000002.1:647921-657623	mkA	99.714	350	0	1	1286	1635	1080	1428	0	640
M.ruber_KACC_46666.mkA;JAMZNN010000002.1:647921-657623	mkA	99.712	347	1	0	7082	7428	6747	7093	0	636
M.ruber_KACC_46666.mkA;JAMZNN010000002.1:647921-657623	mkA	100	227	0	0	998	1224	859	1085	7.95e-119	420
M.ruber_KACC_46666.mkA;JAMZNN010000002.1:647921-657623	mkA	100	214	0	0	712	925	646	859	1.34e-111	396
M.ruber_KACC_46666.mkB;JAMZNN010000002.1:679695-687775	mkB	100	5881	0	0	2201	8081	1764	7644	0	10861
M.ruber_KACC_46666.mkB;JAMZNN010000002.1:679695-687775	mkB	100	582	0	0	1557	2138	1184	1765	0	1075
M.ruber_KACC_46666.mkB;JAMZNN010000002.1:679695-687775	mkB	100	509	0	0	982	1490	677	1185	0	941
M.ruber_KACC_46666.mkB;JAMZNN010000002.1:679695-687775	mkB	99.704	338	1	0	549	886	340	677	6.08e-179	619
M.ruber_KACC_46666.mkB;JAMZNN010000002.1:679695-687775	mkB	100	198	0	0	1	198	1	198	8.75e-103	366
M.ruber_KACC_46666.mkB;JAMZNN010000002.1:679695-687775	mkB	98.936	94	0	1	264	356	198	291	9.52e-43	167
M.ruber_KACC_46666.mkB;JAMZNN010000002.1:679695-687775	mkB	98.387	62	0	1	415	475	282	343	5.85e-25	108
M.ruber_KACC_46666.mkC;JAMZNN010000002.1:645879-647595	mkC	100	1020	0	0	1	1020	1575	556	0	1884
M.ruber_KACC_46666.mkC;JAMZNN010000002.1:645879-647595	mkC	100	385	0	0	1333	1717	385	1	0	712
M.ruber_KACC_46666.mkC;JAMZNN010000002.1:645879-647595	mkC	100	173	0	0	1085	1257	556	384	1.46e-89	320
M.ruber_KACC_46666.mkD;JAMZNN010000002.1:662581-663372	mkD	99.874	792	1	0	1	792	792	1	0	1458
M.ruber_KACC_46666.mkE;JAMZNN010000002.1:663824-665050	mkE	99.821	559	0	1	1	558	1	559	0	1026
M.ruber_KACC_46666.mkE;JAMZNN010000002.1:663824-665050	mkE	100	414	0	0	814	1227	670	1083	0	765
M.ruber_KACC_46666.mkE;JAMZNN010000002.1:663824-665050	mkE	100	112	0	0	638	749	558	669	8.42e-56	207
M.ruber_KACC_46666.mkF;JAMZNN010000002.1:665306-666732	mkF	99.616	781	0	1	1	781	1242	465	0	1423
M.ruber_KACC_46666.mkF;JAMZNN010000002.1:665306-666732	mkF	100	281	0	0	891	1171	464	184	1.11e-149	520
M.ruber_KACC_46666.mkF;JAMZNN010000002.1:665306-666732	mkF	100	185	0	0	1243	1427	185	1	2.58e-96	342
M.ruber_KACC_46666.mkG;JAMZNN010000002.1:667488-670846	mkG	99.961	2562	1	0	375	2936	2877	316	0	4726
M.ruber_KACC_46666.mkG;JAMZNN010000002.1:667488-670846	mkG	100	320	0	0	3040	3359	320	1	5.49e-171	592
M.ruber_KACC_46666.mkG;JAMZNN010000002.1:667488-670846	mkG	100	283	0	0	1	283	3159	2877	2.03e-150	523
M.ruber_KACC_46666.mkH;JAMZNN010000002.1:671810-673272	mkH	100	695	0	0	769	1463	674	1368	0	1284
M.ruber_KACC_46666.mkH;JAMZNN010000002.1:671810-673272	mkH	100	673	0	0	1	673	1	673	0	1243
M.ruber_KACC_46666.mkI;JAMZNN010000002.1:675002-677147	mkI	100	525	0	0	879	1403	554	1078	0	970
M.ruber_KACC_46666.mkI;JAMZNN010000002.1:675002-677147	mkI	99.746	393	0	1	1755	2146	1240	1632	0	719
M.ruber_KACC_46666.mkI;JAMZNN010000002.1:675002-677147	mkI	99.569	232	1	0	349	580	226	457	1.35e-120	424
M.ruber_KACC_46666.mkI;JAMZNN010000002.1:675002-677147	mkI	99.379	161	0	1	1477	1636	1079	1239	1.43e-80	291
M.ruber_KACC_46666.mkI;JAMZNN010000002.1:675002-677147	mkI	100	154	0	0	1	154	1	154	6.65e-79	285
M.ruber_KACC_46666.mkI;JAMZNN010000002.1:675002-677147	mkI	100	77	0	0	206	282	154	230	4.24e-36	143
M.ruber_KACC_46666.mkI;JAMZNN010000002.1:675002-677147	mkI	100	73	0	0	728	800	482	554	7.09e-34	135

## Sheet: Citrinin BGC
Query id	Subject id	identity	alignment length	mismatches	gap openings	q. start	q. end	s. start	s. end	e-value	bit score
M.purpureus_GB_01:BIYA01000005.1:366731_367516	citA	99.873	786	1	0	1	786	786	1	0	1447
M.purpureus_YY_1:CM009903.1:393431_394216	citA	100	786	0	0	1	786	786	1	0	1452
M.purpureus_CSU_M183:JAACNI010000032.1:1211931_1212716	citA	100	786	0	0	1	786	1	786	0	1452
M.purpureus_P7048X_2:JAMABL010000025.1:317243_318028	citA	99.873	786	1	0	1	786	786	1	0	1447
M.purpureus_PF1702S:JAMABM010000011.1:18588_19373	citA	100	786	0	0	1	786	1	786	0	1452
M.purpureus_RP2:JAMLEA010000003.1:2862133_2862918	citA	100	786	0	0	1	786	1	786	0	1452
M.purpureus_HQ1:VIFY01000224.1:12315_13100	citA	100	786	0	0	1	786	786	1	0	1452
M.purpureus_YJX_8:WXEU01000003.1:2869438_2870223	citA	100	786	0	0	1	786	1	786	0	1452
M.purpureus_GB_01:BIYA01000005.1:368016_369005	citB	100	990	0	0	1	990	1	990	0	1829
M.purpureus_YY_1:CM009903.1:394716_395705	citB	100	990	0	0	1	990	1	990	0	1829
M.purpureus_CSU_M183:JAACNI010000032.1:1210442_1211431	citB	100	990	0	0	1	990	990	1	0	1829
M.purpureus_P7048X_2:JAMABL010000025.1:318528_319517	citB	100	990	0	0	1	990	1	990	0	1829
M.purpureus_PF1702S:JAMABM010000011.1:17099_18088	citB	100	990	0	0	1	990	990	1	0	1829
M.purpureus_RP2:JAMLEA010000003.1:2860644_2861633	citB	100	990	0	0	1	990	990	1	0	1829
M.purpureus_HQ1:VIFY01000224.1:13600_14589	citB	100	990	0	0	1	990	1	990	0	1829
M.purpureus_YJX_8:WXEU01000003.1:2867949_2868938	citB	100	990	0	0	1	990	990	1	0	1829
M.purpureus_GB_01:BIYA01000005.1:375942_377576	citC	100	1635	0	0	1	1635	235	1869	0	3020
M.purpureus_GB_01:BIYA01000005.1:375660_375897	citC	100	238	0	0	1	238	1	238	4.96e-123	440
M.purpureus_YY_1:CM009903.1:402642_404276	citC	100	1635	0	0	1	1635	235	1869	0	3020
M.purpureus_YY_1:CM009903.1:402360_402597	citC	100	238	0	0	1	238	1	238	1.56e-122	440
M.purpureus_CSU_M183:JAACNI010000032.1:1201871_1203505	citC	100	1635	0	0	1	1635	1869	235	0	3020
M.purpureus_CSU_M183:JAACNI010000032.1:1203550_1203787	citC	100	238	0	0	1	238	238	1	9.58e-123	440
M.purpureus_P7048X_2:JAMABL010000025.1:326454_328088	citC	100	1635	0	0	1	1635	235	1869	0	3020
M.purpureus_P7048X_2:JAMABL010000025.1:326172_326409	citC	100	238	0	0	1	238	1	238	1.96e-123	440
M.purpureus_PF1702S:JAMABM010000011.1:8528_10162	citC	100	1635	0	0	1	1635	1869	235	0	3020
M.purpureus_PF1702S:JAMABM010000011.1:10207_10444	citC	100	238	0	0	1	238	238	1	1.98e-123	440
M.purpureus_RP2:JAMLEA010000003.1:2852074_2853708	citC	100	1635	0	0	1	1635	1869	235	0	3020
M.purpureus_RP2:JAMLEA010000003.1:2853753_2853989	citC	99.58	238	0	1	1	237	238	1	3.22e-120	433
M.purpureus_HQ1:VIFY01000224.1:21526_23160	citC	100	1635	0	0	1	1635	235	1869	0	3020
M.purpureus_HQ1:VIFY01000224.1:21244_21481	citC	100	238	0	0	1	238	1	238	1.86e-124	440
M.purpureus_YJX_8:WXEU01000003.1:2859378_2861012	citC	100	1635	0	0	1	1635	1869	235	0	3020
M.purpureus_YJX_8:WXEU01000003.1:2861057_2861294	citC	100	238	0	0	1	238	238	1	1.93e-122	440
M.purpureus_GB_01:BIYA01000005.1:371529_373034	citD	100	1506	0	0	1	1506	1506	1	0	2782
M.purpureus_YY_1:CM009903.1:398229_399734	citD	100	1506	0	0	1	1506	1506	1	0	2782
M.purpureus_CSU_M183:JAACNI010000032.1:1206413_1207918	citD	100	1506	0	0	1	1506	1	1506	0	2782
M.purpureus_P7048X_2:JAMABL010000025.1:322041_323546	citD	100	1506	0	0	1	1506	1506	1	0	2782
M.purpureus_PF1702S:JAMABM010000011.1:13070_14575	citD	100	1506	0	0	1	1506	1	1506	0	2782
M.purpureus_RP2:JAMLEA010000003.1:2856615_2858120	citD	99.934	1506	1	0	1	1506	1	1506	0	2776
M.purpureus_HQ1:VIFY01000224.1:17113_18618	citD	100	1506	0	0	1	1506	1506	1	0	2782
M.purpureus_YJX_8:WXEU01000003.1:2863920_2865425	citD	100	1506	0	0	1	1506	1	1506	0	2782
M.purpureus_GB_01:BIYA01000005.1:374593_375450	citE	99.883	858	1	0	1	858	22	879	0	1580
M.purpureus_YY_1:CM009903.1:401293_402150	citE	99.883	858	1	0	1	858	22	879	0	1580
M.purpureus_CSU_M183:JAACNI010000032.1:1203997_1204854	citE	100	858	0	0	1	858	879	22	0	1585
M.purpureus_P7048X_2:JAMABL010000025.1:325105_325962	citE	99.883	858	1	0	1	858	22	879	0	1580
M.purpureus_PF1702S:JAMABM010000011.1:10654_11511	citE	99.883	858	1	0	1	858	879	22	0	1580
M.purpureus_RP2:JAMLEA010000003.1:2854199_2855056	citE	99.883	858	1	0	1	858	879	22	0	1580
M.purpureus_HQ1:VIFY01000224.1:20177_21034	citE	99.883	858	1	0	1	858	22	879	0	1580
M.purpureus_YJX_8:WXEU01000003.1:2861504_2862361	citE	99.883	858	1	0	1	858	879	22	0	1580
M.purpureus_GB_01:BIYA01000005.1:357199_364341	citS	100	7143	0	0	1	7143	7782	640	0	13191
M.purpureus_GB_01:BIYA01000005.1:364397_365036	citS	100	640	0	0	1	640	640	1	0	1182
M.purpureus_YY_1:CM009903.1:383899_391041	citS	100	7143	0	0	1	7143	7782	640	0	13191
M.purpureus_YY_1:CM009903.1:391097_391736	citS	100	640	0	0	1	640	640	1	0	1182
M.purpureus_CSU_M183:JAACNI010000032.1:1215106_1222248	citS	100	7143	0	0	1	7143	640	7782	0	13191
M.purpureus_CSU_M183:JAACNI010000032.1:1214411_1215050	citS	100	640	0	0	1	640	1	640	0	1182
M.purpureus_P7048X_2:JAMABL010000025.1:307711_314853	citS	100	7143	0	0	1	7143	7782	640	0	13191
M.purpureus_P7048X_2:JAMABL010000025.1:314909_315548	citS	100	640	0	0	1	640	640	1	0	1182
M.purpureus_PF1702S:JAMABM010000011.1:21763_28905	citS	100	7143	0	0	1	7143	640	7782	0	13191
M.purpureus_PF1702S:JAMABM010000011.1:21068_21707	citS	100	640	0	0	1	640	1	640	0	1182
M.purpureus_RP2:JAMLEA010000003.1:2865308_2872450	citS	100	7143	0	0	1	7143	640	7782	0	13191
M.purpureus_RP2:JAMLEA010000003.1:2864613_2865252	citS	100	640	0	0	1	640	1	640	0	1182
M.purpureus_HQ1:VIFY01000224.1:2783_9925	citS	100	7143	0	0	1	7143	7782	640	0	13191
M.purpureus_HQ1:VIFY01000224.1:9981_10620	citS	100	640	0	0	1	640	640	1	0	1182
M.purpureus_YJX_8:WXEU01000003.1:2872613_2879755	citS	100	7143	0	0	1	7143	640	7782	0	13191
M.purpureus_YJX_8:WXEU01000003.1:2871918_2872557	citS	100	640	0	0	1	640	1	640	0	1182
M.purpureus_GB_01:BIYA01000005.1:369460_369985	mrl3	100	526	0	0	1	526	1530	1005	0	972
M.purpureus_GB_01:BIYA01000005.1:370061_370568	mrl3	100	508	0	0	1	508	1005	498	0	939
M.purpureus_GB_01:BIYA01000005.1:370621_370895	mrl3	100	275	0	0	1	275	497	223	1.34e-143	508
M.purpureus_GB_01:BIYA01000005.1:370954_371176	mrl3	100	223	0	0	1	223	223	1	1.08e-114	412
M.purpureus_YY_1:CM009903.1:396160_396685	mrl3	100	526	0	0	1	526	1530	1005	0	972
M.purpureus_YY_1:CM009903.1:396761_397268	mrl3	100	508	0	0	1	508	1005	498	0	939
M.purpureus_YY_1:CM009903.1:397321_397595	mrl3	100	275	0	0	1	275	497	223	4.23e-143	508
M.purpureus_YY_1:CM009903.1:397654_397876	mrl3	100	223	0	0	1	223	223	1	3.41e-114	412
M.purpureus_CSU_M183:JAACNI010000032.1:1209462_1209987	mrl3	100	526	0	0	1	526	1005	1530	0	972
M.purpureus_CSU_M183:JAACNI010000032.1:1208879_1209386	mrl3	100	508	0	0	1	508	498	1005	0	939
M.purpureus_CSU_M183:JAACNI010000032.1:1208552_1208826	mrl3	100	275	0	0	1	275	223	497	2.59e-143	508
M.purpureus_CSU_M183:JAACNI010000032.1:1208271_1208493	mrl3	100	223	0	0	1	223	1	223	2.09e-114	412
M.purpureus_P7048X_2:JAMABL010000025.1:319972_320497	mrl3	100	526	0	0	1	526	1530	1005	0	972
M.purpureus_P7048X_2:JAMABL010000025.1:320573_321080	mrl3	100	508	0	0	1	508	1005	498	0	939
M.purpureus_P7048X_2:JAMABL010000025.1:321133_321407	mrl3	100	275	0	0	1	275	497	223	5.31e-144	508
M.purpureus_P7048X_2:JAMABL010000025.1:321466_321688	mrl3	100	223	0	0	1	223	223	1	4.28e-115	412
M.purpureus_PF1702S:JAMABM010000011.1:16119_16644	mrl3	100	526	0	0	1	526	1005	1530	0	972
M.purpureus_PF1702S:JAMABM010000011.1:15536_16043	mrl3	100	508	0	0	1	508	498	1005	0	939
M.purpureus_PF1702S:JAMABM010000011.1:15209_15483	mrl3	100	275	0	0	1	275	223	497	5.34e-144	508
M.purpureus_PF1702S:JAMABM010000011.1:14928_15150	mrl3	100	223	0	0	1	223	1	223	4.31e-115	412
M.purpureus_RP2:JAMLEA010000003.1:2859664_2860189	mrl3	100	526	0	0	1	526	1005	1530	0	972
M.purpureus_RP2:JAMLEA010000003.1:2859081_2859588	mrl3	100	508	0	0	1	508	498	1005	0	939
M.purpureus_RP2:JAMLEA010000003.1:2858754_2859028	mrl3	100	275	0	0	1	275	223	497	5.21e-143	508
M.purpureus_RP2:JAMLEA010000003.1:2858473_2858695	mrl3	100	223	0	0	1	223	1	223	4.2e-114	412
M.purpureus_HQ1:VIFY01000224.1:15044_15569	mrl3	100	526	0	0	1	526	1530	1005	0	972
M.purpureus_HQ1:VIFY01000224.1:15645_16152	mrl3	100	508	0	0	1	508	1005	498	0	939
M.purpureus_HQ1:VIFY01000224.1:16205_16479	mrl3	100	275	0	0	1	275	497	223	5.02e-145	508
M.purpureus_HQ1:VIFY01000224.1:16538_16760	mrl3	100	223	0	0	1	223	223	1	4.05e-116	412
M.purpureus_YJX_8:WXEU01000003.1:2866969_2867494	mrl3	100	526	0	0	1	526	1005	1530	0	972
M.purpureus_YJX_8:WXEU01000003.1:2866386_2866893	mrl3	100	508	0	0	1	508	498	1005	0	939
M.purpureus_YJX_8:WXEU01000003.1:2866059_2866333	mrl3	100	275	0	0	1	275	223	497	5.21e-143	508
M.purpureus_YJX_8:WXEU01000003.1:2865778_2866000	mrl3	100	223	0	0	1	223	1	223	4.2e-114	412
M.purpureus_GB_01:BIYA01000005.1:373649_373857	mrl5	99.522	209	0	1	1	209	271	64	1.1e-104	379
M.purpureus_GB_01:BIYA01000005.1:373479_373600	mrl5	100	122	0	0	1	122	390	269	1.51e-58	226
M.purpureus_GB_01:BIYA01000005.1:373920_373987	mrl5	100	68	0	0	1	68	68	1	1.58e-28	126
M.purpureus_YY_1:CM009903.1:400349_400557	mrl5	99.522	209	0	1	1	209	271	64	3.46e-104	379
M.purpureus_YY_1:CM009903.1:400179_400300	mrl5	100	122	0	0	1	122	390	269	4.77e-58	226
M.purpureus_YY_1:CM009903.1:400620_400687	mrl5	100	68	0	0	1	68	68	1	4.97e-28	126
M.purpureus_CSU_M183:JAACNI010000032.1:1205590_1205798	mrl5	99.522	209	0	1	1	209	64	271	2.12e-104	379
M.purpureus_CSU_M183:JAACNI010000032.1:1205847_1205968	mrl5	100	122	0	0	1	122	269	390	2.92e-58	226
M.purpureus_CSU_M183:JAACNI010000032.1:1205460_1205527	mrl5	100	68	0	0	1	68	1	68	3.05e-28	126
M.purpureus_P7048X_2:JAMABL010000025.1:324161_324369	mrl5	99.522	209	0	1	1	209	271	64	4.34e-105	379
M.purpureus_P7048X_2:JAMABL010000025.1:323991_324112	mrl5	100	122	0	0	1	122	390	269	5.99e-59	226
M.purpureus_P7048X_2:JAMABL010000025.1:324432_324499	mrl5	100	68	0	0	1	68	68	1	6.25e-29	126
M.purpureus_PF1702S:JAMABM010000011.1:12247_12455	mrl5	99.522	209	0	1	1	209	64	271	4.37e-105	379
M.purpureus_PF1702S:JAMABM010000011.1:12504_12625	mrl5	100	122	0	0	1	122	269	390	6.03e-59	226
M.purpureus_PF1702S:JAMABM010000011.1:12117_12184	mrl5	100	68	0	0	1	68	1	68	6.29e-29	126
M.purpureus_RP2:JAMLEA010000003.1:2855792_2856000	mrl5	99.522	209	0	1	1	209	64	271	4.26e-104	379
M.purpureus_RP2:JAMLEA010000003.1:2856049_2856170	mrl5	100	122	0	0	1	122	269	390	5.87e-58	226
M.purpureus_RP2:JAMLEA010000003.1:2855662_2855729	mrl5	100	68	0	0	1	68	1	68	6.13e-28	126
M.purpureus_HQ1:VIFY01000224.1:19233_19441	mrl5	99.522	209	0	1	1	209	271	64	4.11e-106	379
M.purpureus_HQ1:VIFY01000224.1:19063_19184	mrl5	100	122	0	0	1	122	390	269	5.66e-60	226
M.purpureus_HQ1:VIFY01000224.1:19504_19571	mrl5	100	68	0	0	1	68	68	1	5.91e-30	126
M.purpureus_YJX_8:WXEU01000003.1:2863097_2863305	mrl5	99.522	209	0	1	1	209	64	271	4.26e-104	379
M.purpureus_YJX_8:WXEU01000003.1:2863354_2863475	mrl5	100	122	0	0	1	122	269	390	5.87e-58	226
M.purpureus_YJX_8:WXEU01000003.1:2862967_2863034	mrl5	100	68	0	0	1	68	1	68	6.13e-28	126
M.purpureus_GB_01:BIYA01000005.1:355969_356706	mrr1	99.458	738	4	0	1	738	600	1337	0	1341
M.purpureus_GB_01:BIYA01000005.1:355242_355557	mrr1	100	316	0	0	1	316	1	316	2.16e-166	584
M.purpureus_GB_01:BIYA01000005.1:355618_355908	mrr1	100	291	0	0	1	291	315	605	1.71e-152	538
M.purpureus_GB_01:BIYA01000005.1:356748_356919	mrr1	100	172	0	0	1	172	1329	1500	2.42e-86	318
M.purpureus_YY_1:CM009903.1:381993_382730	mrr1	99.458	738	4	0	1	738	600	1337	0	1341
M.purpureus_YY_1:CM009903.1:381266_381581	mrr1	100	316	0	0	1	316	1	316	6.83e-166	584
M.purpureus_YY_1:CM009903.1:381642_381932	mrr1	100	291	0	0	1	291	315	605	5.39e-152	538
M.purpureus_YY_1:CM009903.1:382772_382943	mrr1	100	172	0	0	1	172	1329	1500	7.64e-86	318
M.purpureus_CSU_M183:JAACNI010000032.1:1222741_1223478	mrr1	99.593	738	3	0	1	738	1337	600	0	1347
M.purpureus_CSU_M183:JAACNI010000032.1:1223890_1224205	mrr1	100	316	0	0	1	316	316	1	4.18e-166	584
M.purpureus_CSU_M183:JAACNI010000032.1:1223539_1223829	mrr1	100	291	0	0	1	291	605	315	3.3e-152	538
M.purpureus_CSU_M183:JAACNI010000032.1:1222528_1222699	mrr1	100	172	0	0	1	172	1500	1329	4.68e-86	318
M.purpureus_P7048X_2:JAMABL010000025.1:306480_307217	mrr1	99.458	738	4	0	1	738	600	1337	0	1341
M.purpureus_P7048X_2:JAMABL010000025.1:305753_306068	mrr1	100	316	0	0	1	316	1	316	8.58e-167	584
M.purpureus_P7048X_2:JAMABL010000025.1:306129_306419	mrr1	100	291	0	0	1	291	315	605	6.77e-153	538
M.purpureus_P7048X_2:JAMABL010000025.1:307259_307430	mrr1	100	172	0	0	1	172	1329	1500	9.6e-87	318
M.purpureus_PF1702S:JAMABM010000011.1:29406_30143	mrr1	99.458	738	4	0	1	738	1337	600	0	1341
M.purpureus_PF1702S:JAMABM010000011.1:30555_30870	mrr1	100	316	0	0	1	316	316	1	8.63e-167	584
M.purpureus_PF1702S:JAMABM010000011.1:30204_30494	mrr1	100	291	0	0	1	291	605	315	6.82e-153	538
M.purpureus_PF1702S:JAMABM010000011.1:29193_29364	mrr1	100	172	0	0	1	172	1500	1329	9.67e-87	318
M.purpureus_RP2:JAMLEA010000003.1:2872951_2873688	mrr1	99.458	738	4	0	1	738	1337	600	0	1341
M.purpureus_RP2:JAMLEA010000003.1:2874100_2874415	mrr1	100	316	0	0	1	316	316	1	8.41e-166	584
M.purpureus_RP2:JAMLEA010000003.1:2873749_2874039	mrr1	100	291	0	0	1	291	605	315	6.64e-152	538
M.purpureus_RP2:JAMLEA010000003.1:2872738_2872909	mrr1	100	172	0	0	1	172	1500	1329	9.42e-86	318
M.purpureus_HQ1:VIFY01000224.1:1536_2273	mrr1	99.458	738	4	0	1	738	600	1337	0	1341
M.purpureus_HQ1:VIFY01000224.1:809_1124	mrr1	100	316	0	0	1	316	1	316	8.11e-168	584
M.purpureus_HQ1:VIFY01000224.1:1185_1475	mrr1	100	291	0	0	1	291	315	605	6.4e-154	538
M.purpureus_HQ1:VIFY01000224.1:2315_2486	mrr1	100	172	0	0	1	172	1329	1500	9.08e-88	318
M.purpureus_YJX_8:WXEU01000003.1:2880247_2880984	mrr1	99.458	738	4	0	1	738	1337	600	0	1341
M.purpureus_YJX_8:WXEU01000003.1:2881396_2881711	mrr1	100	316	0	0	1	316	316	1	8.41e-166	584
M.purpureus_YJX_8:WXEU01000003.1:2881045_2881335	mrr1	100	291	0	0	1	291	605	315	6.64e-152	538
M.purpureus_YJX_8:WXEU01000003.1:2880034_2880205	mrr1	100	172	0	0	1	172	1500	1329	9.42e-86	318
M.purpureus_GB_01:BIYA01000005.1:352335_352683	mrr2	100	349	0	0	1	349	381	33	0	645
M.purpureus_GB_01:BIYA01000005.1:351788_352057	mrr2	100	270	0	0	1	270	810	541	8.06e-141	499
M.purpureus_GB_01:BIYA01000005.1:352118_352280	mrr2	100	163	0	0	1	163	542	380	2.44e-81	302
M.purpureus_GB_01:BIYA01000005.1:352745_352781	mrr2	100	37	0	0	1	37	37	1	2.69e-11	69.4
M.purpureus_YY_1:CM009903.1:377257_377605	mrr2	100	349	0	0	1	349	381	33	0	645
M.purpureus_YY_1:CM009903.1:376710_376979	mrr2	100	270	0	0	1	270	810	541	2.54e-140	499
M.purpureus_YY_1:CM009903.1:377040_377202	mrr2	100	163	0	0	1	163	542	380	7.7e-81	302
M.purpureus_YY_1:CM009903.1:377667_377703	mrr2	100	37	0	0	1	37	37	1	8.5e-11	69.4
M.ruber_GA:FXWQ01000177.1:31419_31767	mrr2	95.702	349	15	0	1	349	33	381	3.75e-160	562
M.ruber_GA:FXWQ01000177.1:32043_32312	mrr2	95.556	270	12	0	1	270	541	810	3.07e-121	433
M.ruber_GA:FXWQ01000177.1:31820_31982	mrr2	99.387	163	1	0	1	163	380	542	4.2e-80	296
M.ruber_GA:FXWQ01000177.1:31320_31356	mrr2	100	37	0	0	1	37	1	37	9.97e-12	69.4
M.purpureus_CSU_M183:JAACNI010000032.1:1226764_1227112	mrr2	100	349	0	0	1	349	33	381	0	645
M.purpureus_CSU_M183:JAACNI010000032.1:1227390_1227659	mrr2	100	270	0	0	1	270	541	810	1.56e-140	499
M.purpureus_CSU_M183:JAACNI010000032.1:1227167_1227329	mrr2	100	163	0	0	1	163	380	542	4.72e-81	302
M.purpureus_CSU_M183:JAACNI010000032.1:1226666_1226702	mrr2	100	37	0	0	1	37	1	37	5.21e-11	69.4
M.pilosus_MS_1:JAGHLQ010000005.1:2424970_2425318	mrr2	95.702	349	15	0	1	349	33	381	3.3e-159	562
M.pilosus_MS_1:JAGHLQ010000005.1:2425594_2425863	mrr2	95.556	270	12	0	1	270	541	810	2.7e-120	433
M.pilosus_MS_1:JAGHLQ010000005.1:2425371_2425533	mrr2	99.387	163	1	0	1	163	380	542	3.69e-79	296
M.pilosus_MS_1:JAGHLQ010000005.1:2424871_2424907	mrr2	100	37	0	0	1	37	1	37	8.76e-11	69.4
M.pilosus_YDJ_1:JAGHLR010000006.1:322334_322682	mrr2	95.702	349	15	0	1	349	381	33	3.27e-159	562
M.pilosus_YDJ_1:JAGHLR010000006.1:321789_322058	mrr2	95.556	270	12	0	1	270	810	541	2.68e-120	433
M.pilosus_YDJ_1:JAGHLR010000006.1:322119_322281	mrr2	99.387	163	1	0	1	163	542	380	3.67e-79	296
M.pilosus_YDJ_1:JAGHLR010000006.1:322745_322781	mrr2	100	37	0	0	1	37	37	1	8.7e-11	69.4
M.pilosus_YDJ_2:JAGHLS010000006.1:2424704_2425052	mrr2	95.702	349	15	0	1	349	33	381	3.25e-159	562
M.pilosus_YDJ_2:JAGHLS010000006.1:2425328_2425597	mrr2	95.556	270	12	0	1	270	541	810	2.66e-120	433
M.pilosus_YDJ_2:JAGHLS010000006.1:2425105_2425267	mrr2	99.387	163	1	0	1	163	380	542	3.64e-79	296
M.pilosus_YDJ_2:JAGHLS010000006.1:2424605_2424641	mrr2	100	37	0	0	1	37	1	37	8.64e-11	69.4
M.pilosus_K104061:JAGHLT010000006.1:2424970_2425318	mrr2	95.702	349	15	0	1	349	33	381	3.28e-159	562
M.pilosus_K104061:JAGHLT010000006.1:2425594_2425863	mrr2	95.556	270	12	0	1	270	541	810	2.68e-120	433
M.pilosus_K104061:JAGHLT010000006.1:2425371_2425533	mrr2	99.387	163	1	0	1	163	380	542	3.67e-79	296
M.pilosus_K104061:JAGHLT010000006.1:2424871_2424907	mrr2	100	37	0	0	1	37	1	37	8.72e-11	69.4
M.purpureus_P7048X_2:JAMABL010000025.1:302846_303194	mrr2	100	349	0	0	1	349	381	33	0	645
M.purpureus_P7048X_2:JAMABL010000025.1:302299_302568	mrr2	100	270	0	0	1	270	810	541	3.2e-141	499
M.purpureus_P7048X_2:JAMABL010000025.1:302629_302791	mrr2	100	163	0	0	1	163	542	380	9.67e-82	302
M.purpureus_P7048X_2:JAMABL010000025.1:303256_303292	mrr2	100	37	0	0	1	37	37	1	1.07e-11	69.4
M.purpureus_PF1702S:JAMABM010000011.1:33429_33777	mrr2	100	349	0	0	1	349	33	381	0	645
M.purpureus_PF1702S:JAMABM010000011.1:34055_34324	mrr2	100	270	0	0	1	270	541	810	3.22e-141	499
M.purpureus_PF1702S:JAMABM010000011.1:33832_33994	mrr2	100	163	0	0	1	163	380	542	9.74e-82	302
M.purpureus_PF1702S:JAMABM010000011.1:33331_33367	mrr2	100	37	0	0	1	37	1	37	1.07e-11	69.4
M.purpureus_RP2:JAMLEA010000003.1:2876974_2877322	mrr2	100	349	0	0	1	349	33	381	0	645
M.purpureus_RP2:JAMLEA010000003.1:2877600_2877869	mrr2	100	270	0	0	1	270	541	810	3.13e-140	499
M.purpureus_RP2:JAMLEA010000003.1:2877377_2877539	mrr2	100	163	0	0	1	163	380	542	9.49e-81	302
M.purpureus_RP2:JAMLEA010000003.1:2876876_2876912	mrr2	100	37	0	0	1	37	1	37	1.05e-10	69.4
M.ruber_KACC_46666:JAMZNN010000005.1:2380445_2380793	mrr2	95.702	349	15	0	1	349	33	381	3.18e-159	562
M.ruber_KACC_46666:JAMZNN010000005.1:2381069_2381338	mrr2	95.556	270	12	0	1	270	541	810	2.6e-120	433
M.ruber_KACC_46666:JAMZNN010000005.1:2380846_2381008	mrr2	99.387	163	1	0	1	163	380	542	3.57e-79	296
M.ruber_KACC_46666:JAMZNN010000005.1:2380346_2380382	mrr2	100	37	0	0	1	37	1	37	8.46e-11	69.4
M.ruber_FWB13:PSNO01000009.1:817342_817690	mrr2	95.702	349	15	0	1	349	33	381	1.34e-159	562
M.ruber_FWB13:PSNO01000009.1:817966_818235	mrr2	95.556	270	12	0	1	270	541	810	1.1e-120	433
M.ruber_FWB13:PSNO01000009.1:817743_817905	mrr2	99.387	163	1	0	1	163	380	542	1.51e-79	296
M.ruber_FWB13:PSNO01000009.1:817243_817279	mrr2	100	37	0	0	1	37	1	37	3.57e-11	69.4
M.purpureus_HQ1:VIFY01000166.1:49367_49715	mrr2	100	349	0	0	1	349	381	33	0	645
M.purpureus_HQ1:VIFY01000166.1:48820_49089	mrr2	100	270	0	0	1	270	810	541	4.88e-142	499
M.purpureus_HQ1:VIFY01000166.1:49150_49312	mrr2	100	163	0	0	1	163	542	380	1.48e-82	302
M.purpureus_HQ1:VIFY01000166.1:49777_49813	mrr2	100	37	0	0	1	37	37	1	1.63e-12	69.4
M.purpureus_YJX_8:WXEU01000003.1:2884269_2884617	mrr2	100	349	0	0	1	349	33	381	0	645
M.purpureus_YJX_8:WXEU01000003.1:2884895_2885164	mrr2	100	270	0	0	1	270	541	810	3.13e-140	499
M.purpureus_YJX_8:WXEU01000003.1:2884672_2884834	mrr2	100	163	0	0	1	163	380	542	9.49e-81	302
M.purpureus_YJX_8:WXEU01000003.1:2884171_2884207	mrr2	100	37	0	0	1	37	1	37	1.05e-10	69.4
M.purpureus_GB_01:BIYA01000005.1:349212_350696	mrr3	99.865	1485	0	2	1	1485	1500	18	0	2730
M.purpureus_YY_1:CM009903.1:374134_375618	mrr3	99.865	1485	0	2	1	1485	1500	18	0	2730
M.ruber_GA:FXWQ01000177.1:33429_34928	mrr3	94.867	1500	53	1	1	1500	25	1500	0	2322
M.purpureus_CSU_M183:JAACNI010000032.1:1228751_1230235	mrr3	99.865	1485	0	2	1	1485	18	1500	0	2730
M.pilosus_MS_1:JAGHLQ010000005.1:2426980_2428467	mrr3	95.565	1488	54	1	1	1488	25	1500	0	2372
M.pilosus_YDJ_1:JAGHLR010000006.1:319185_320672	mrr3	95.565	1488	54	1	1	1488	1500	25	0	2372
M.pilosus_YDJ_2:JAGHLS010000006.1:2426714_2428213	mrr3	94.867	1500	53	1	1	1500	25	1500	0	2322
M.pilosus_K104061:JAGHLT010000006.1:2426980_2428467	mrr3	95.565	1488	54	1	1	1488	25	1500	0	2372
M.purpureus_P7048X_2:JAMABL010000025.1:299723_301207	mrr3	99.865	1485	0	2	1	1485	1500	18	0	2730
M.purpureus_PF1702S:JAMABM010000011.1:35416_36900	mrr3	99.865	1485	0	2	1	1485	18	1500	0	2730
M.purpureus_RP2:JAMLEA010000003.1:2878961_2880445	mrr3	99.865	1485	0	2	1	1485	18	1500	0	2730
M.ruber_KACC_46666:JAMZNN010000005.1:2382455_2383954	mrr3	94.867	1500	53	1	1	1500	25	1500	0	2322
M.ruber_FWB13:PSNO01000009.1:819352_820839	mrr3	95.565	1488	54	1	1	1488	25	1500	0	2372
M.purpureus_HQ1:VIFY01000166.1:46244_47728	mrr3	99.865	1485	0	2	1	1485	1500	18	0	2730
M.purpureus_YJX_8:WXEU01000003.1:2886256_2887740	mrr3	99.865	1485	0	2	1	1485	18	1500	0	2730
M.purpureus_GB_01:BIYA01000005.1:345759_346901	mrr4	99.913	1143	1	0	1	1143	2118	976	0	2106
M.purpureus_GB_01:BIYA01000005.1:347323_348001	mrr4	100	679	0	0	1	679	679	1	0	1254
M.purpureus_GB_01:BIYA01000005.1:346966_347261	mrr4	100	296	0	0	1	296	975	680	2.84e-155	547
M.purpureus_YY_1:CM009903.1:370661_371803	mrr4	100	1143	0	0	1	1143	2118	976	0	2111
M.purpureus_YY_1:CM009903.1:372225_372903	mrr4	99.853	679	1	0	1	679	679	1	0	1249
M.purpureus_YY_1:CM009903.1:371868_372163	mrr4	100	296	0	0	1	296	975	680	8.96e-155	547
M.ruber_GA:FXWQ01000177.1:37184_38326	mrr4	97.025	1143	34	0	1	1143	976	2118	0	1923
M.ruber_GA:FXWQ01000177.1:36074_36761	mrr4	89.474	703	35	7	1	688	1	679	0	852
M.ruber_GA:FXWQ01000177.1:36823_37115	mrr4	97.611	293	7	0	1	293	680	972	2.31e-142	503
M.purpureus_CSU_M183:JAACNI010000032.1:1232546_1233688	mrr4	100	1143	0	0	1	1143	976	2118	0	2111
M.purpureus_CSU_M183:JAACNI010000032.1:1231446_1232124	mrr4	100	679	0	0	1	679	1	679	0	1254
M.purpureus_CSU_M183:JAACNI010000032.1:1232186_1232481	mrr4	100	296	0	0	1	296	680	975	5.49e-155	547
M.pilosus_MS_1:JAGHLQ010000005.1:2430748_2431890	mrr4	96.85	1143	36	0	1	1143	976	2118	0	1912
M.pilosus_MS_1:JAGHLQ010000005.1:2429617_2430325	mrr4	90.832	709	35	5	1	709	1	679	0	922
M.pilosus_MS_1:JAGHLQ010000005.1:2430387_2430679	mrr4	97.27	293	8	0	1	293	680	972	9.43e-140	497
M.pilosus_YDJ_1:JAGHLR010000006.1:315762_316904	mrr4	96.85	1143	36	0	1	1143	2118	976	0	1912
M.pilosus_YDJ_1:JAGHLR010000006.1:317327_318035	mrr4	90.832	709	35	5	1	709	679	1	0	922
M.pilosus_YDJ_1:JAGHLR010000006.1:316973_317265	mrr4	97.27	293	8	0	1	293	972	680	9.36e-140	497
M.pilosus_YDJ_2:JAGHLS010000006.1:2430469_2431611	mrr4	97.025	1143	34	0	1	1143	976	2118	0	1923
M.pilosus_YDJ_2:JAGHLS010000006.1:2429359_2430046	mrr4	89.474	703	35	7	1	688	1	679	0	852
M.pilosus_YDJ_2:JAGHLS010000006.1:2430108_2430400	mrr4	97.27	293	8	0	1	293	680	972	9.29e-140	497
M.pilosus_K104061:JAGHLT010000006.1:2430748_2431890	mrr4	96.85	1143	36	0	1	1143	976	2118	0	1912
M.pilosus_K104061:JAGHLT010000006.1:2429617_2430325	mrr4	90.832	709	35	5	1	709	1	679	0	922
M.pilosus_K104061:JAGHLT010000006.1:2430387_2430679	mrr4	97.27	293	8	0	1	293	680	972	9.38e-140	497
M.purpureus_P7048X_2:JAMABL010000025.1:296270_297412	mrr4	100	1143	0	0	1	1143	2118	976	0	2111
M.purpureus_P7048X_2:JAMABL010000025.1:297834_298512	mrr4	100	679	0	0	1	679	679	1	0	1254
M.purpureus_P7048X_2:JAMABL010000025.1:297477_297772	mrr4	100	296	0	0	1	296	975	680	1.13e-155	547
M.purpureus_PF1702S:JAMABM010000011.1:39231_40373	mrr4	100	1143	0	0	1	1143	976	2118	0	2111
M.purpureus_PF1702S:JAMABM010000011.1:38131_38809	mrr4	100	679	0	0	1	679	1	679	0	1254
M.purpureus_PF1702S:JAMABM010000011.1:38871_39166	mrr4	100	296	0	0	1	296	680	975	1.13e-155	547
M.purpureus_RP2:JAMLEA010000003.1:2882776_2883918	mrr4	100	1143	0	0	1	1143	976	2118	0	2111
M.purpureus_RP2:JAMLEA010000003.1:2881676_2882354	mrr4	100	679	0	0	1	679	1	679	0	1254
M.purpureus_RP2:JAMLEA010000003.1:2882416_2882711	mrr4	100	296	0	0	1	296	680	975	1.1e-154	547
M.ruber_KACC_46666:JAMZNN010000005.1:2386210_2387352	mrr4	97.025	1143	34	0	1	1143	976	2118	0	1923
M.ruber_KACC_46666:JAMZNN010000005.1:2385100_2385787	mrr4	89.474	703	35	7	1	688	1	679	0	852
M.ruber_KACC_46666:JAMZNN010000005.1:2385849_2386141	mrr4	97.27	293	8	0	1	293	680	972	9.11e-140	497
M.ruber_FWB13:PSNO01000009.1:823120_824262	mrr4	96.85	1143	36	0	1	1143	976	2118	0	1912
M.ruber_FWB13:PSNO01000009.1:821989_822697	mrr4	90.832	709	35	5	1	709	1	679	0	922
M.ruber_FWB13:PSNO01000009.1:822759_823051	mrr4	97.27	293	8	0	1	293	680	972	3.85e-140	497
M.purpureus_HQ1:VIFY01000166.1:42766_43908	mrr4	100	1143	0	0	1	1143	2118	976	0	2111
M.purpureus_HQ1:VIFY01000166.1:44330_45008	mrr4	100	679	0	0	1	679	679	1	0	1254
M.purpureus_HQ1:VIFY01000166.1:43973_44268	mrr4	100	296	0	0	1	296	975	680	1.72e-156	547
M.purpureus_YJX_8:WXEU01000003.1:2890051_2891193	mrr4	100	1143	0	0	1	1143	976	2118	0	2111
M.purpureus_YJX_8:WXEU01000003.1:2888951_2889629	mrr4	100	679	0	0	1	679	1	679	0	1254
M.purpureus_YJX_8:WXEU01000003.1:2889691_2889986	mrr4	100	296	0	0	1	296	680	975	1.1e-154	547
M.purpureus_GB_01:BIYA01000005.1:342251_342916	mrr5	100	666	0	0	1	666	1	666	0	1230
M.purpureus_YY_1:CM009903.1:367151_367816	mrr5	100	666	0	0	1	666	1	666	0	1230
M.ruber_GA:FXWQ01000177.1:45002_45667	mrr5	96.997	666	20	0	1	666	666	1	0	1120
M.purpureus_CSU_M183:JAACNI010000032.1:1236531_1237196	mrr5	100	666	0	0	1	666	666	1	0	1230
M.pilosus_MS_1:JAGHLQ010000005.1:2450487_2451152	mrr5	96.697	666	22	0	1	666	666	1	0	1109
M.pilosus_YDJ_1:JAGHLR010000006.1:296500_297165	mrr5	96.697	666	22	0	1	666	1	666	0	1109
M.pilosus_YDJ_2:JAGHLS010000006.1:2438281_2438946	mrr5	96.997	666	20	0	1	666	666	1	0	1120
M.pilosus_K104061:JAGHLT010000006.1:2450487_2451152	mrr5	96.697	666	22	0	1	666	666	1	0	1109
M.purpureus_P7048X_2:JAMABL010000025.1:292762_293427	mrr5	100	666	0	0	1	666	1	666	0	1230
M.purpureus_PF1702S:JAMABM010000011.1:43217_43882	mrr5	100	666	0	0	1	666	666	1	0	1230
M.purpureus_RP2:JAMLEA010000003.1:2886762_2887427	mrr5	100	666	0	0	1	666	666	1	0	1230
M.ruber_KACC_46666:JAMZNN010000005.1:2394023_2394688	mrr5	96.997	666	20	0	1	666	666	1	0	1120
M.ruber_FWB13:PSNO01000009.1:842859_843524	mrr5	96.697	666	22	0	1	666	666	1	0	1109
M.purpureus_HQ1:VIFY01000166.1:39257_39922	mrr5	100	666	0	0	1	666	1	666	0	1230
M.purpureus_YJX_8:WXEU01000003.1:2894036_2894701	mrr5	100	666	0	0	1	666	666	1	0	1230
M.purpureus_GB_01:BIYA01000005.1:340270_340780	mrr6	100	511	0	0	1	511	60	570	0	944
M.purpureus_GB_01:BIYA01000005.1:340078_340138	mrr6	100	61	0	0	1	61	1	61	1.23e-24	113
M.purpureus_YY_1:CM009903.1:365170_365680	mrr6	100	511	0	0	1	511	60	570	0	944
M.purpureus_YY_1:CM009903.1:364978_365038	mrr6	100	61	0	0	1	61	1	61	3.87e-24	113
M.ruber_GA:FXWQ01000177.1:47141_47651	mrr6	96.282	511	19	0	1	511	570	60	0	839
M.ruber_GA:FXWQ01000177.1:47775_47835	mrr6	96.721	61	2	0	1	61	61	1	9.83e-22	102
M.purpureus_CSU_M183:JAACNI010000032.1:1238667_1239177	mrr6	100	511	0	0	1	511	570	60	0	944
M.purpureus_CSU_M183:JAACNI010000032.1:1239309_1239369	mrr6	100	61	0	0	1	61	61	1	2.37e-24	113
M.pilosus_MS_1:JAGHLQ010000005.1:2452634_2453144	mrr6	96.086	511	20	0	1	511	570	60	0	833
M.pilosus_MS_1:JAGHLQ010000005.1:2453268_2453328	mrr6	98.361	61	1	0	1	61	61	1	1.86e-22	108
M.pilosus_YDJ_1:JAGHLR010000006.1:294508_295018	mrr6	96.086	511	20	0	1	511	60	570	0	833
M.pilosus_YDJ_1:JAGHLR010000006.1:294324_294384	mrr6	98.361	61	1	0	1	61	1	61	1.84e-22	108
M.pilosus_YDJ_2:JAGHLS010000006.1:2440420_2440930	mrr6	96.282	511	19	0	1	511	570	60	0	839
M.pilosus_YDJ_2:JAGHLS010000006.1:2441054_2441114	mrr6	96.721	61	2	0	1	61	61	1	8.51e-21	102
M.pilosus_K104061:JAGHLT010000006.1:2452634_2453144	mrr6	96.086	511	20	0	1	511	570	60	0	833
M.pilosus_K104061:JAGHLT010000006.1:2453268_2453328	mrr6	98.361	61	1	0	1	61	61	1	1.85e-22	108
M.purpureus_P7048X_2:JAMABL010000025.1:290781_291291	mrr6	100	511	0	0	1	511	60	570	0	944
M.purpureus_P7048X_2:JAMABL010000025.1:290589_290649	mrr6	100	61	0	0	1	61	1	61	4.86e-25	113
M.purpureus_PF1702S:JAMABM010000011.1:45353_45863	mrr6	100	511	0	0	1	511	570	60	0	944
M.purpureus_PF1702S:JAMABM010000011.1:45995_46055	mrr6	100	61	0	0	1	61	61	1	4.9e-25	113
M.purpureus_RP2:JAMLEA010000003.1:2888898_2889408	mrr6	100	511	0	0	1	511	570	60	0	944
M.purpureus_RP2:JAMLEA010000003.1:2889540_2889600	mrr6	100	61	0	0	1	61	61	1	4.77e-24	113
M.ruber_KACC_46666:JAMZNN010000005.1:2396163_2396672	mrr6	95.89	511	20	1	1	510	570	60	0	826
M.ruber_KACC_46666:JAMZNN010000005.1:2396796_2396856	mrr6	96.721	61	2	0	1	61	61	1	8.34e-21	102
M.ruber_FWB13:PSNO01000009.1:845006_845516	mrr6	96.086	511	20	0	1	511	570	60	0	833
M.ruber_FWB13:PSNO01000009.1:845640_845700	mrr6	98.361	61	1	0	1	61	61	1	7.57e-23	108
M.purpureus_HQ1:VIFY01000166.1:37276_37786	mrr6	100	511	0	0	1	511	60	570	0	944
M.purpureus_HQ1:VIFY01000166.1:37084_37144	mrr6	100	61	0	0	1	61	1	61	7.43e-26	113
M.purpureus_YJX_8:WXEU01000003.1:2896172_2896682	mrr6	100	511	0	0	1	511	570	60	0	944
M.purpureus_YJX_8:WXEU01000003.1:2896814_2896874	mrr6	100	61	0	0	1	61	61	1	4.77e-24	113
M.purpureus_GB_01:BIYA01000005.1:338953_339332	mrr7	100	380	0	0	1	380	380	1	0	702
M.purpureus_GB_01:BIYA01000005.1:338437_338637	mrr7	100	201	0	0	1	201	745	545	1.83e-102	372
M.purpureus_GB_01:BIYA01000005.1:338704_338867	mrr7	100	164	0	0	1	164	544	381	6.79e-82	303
M.purpureus_GB_01:BIYA01000005.1:338193_338345	mrr7	100	153	0	0	1	153	895	743	8.84e-76	283
M.purpureus_GB_01:BIYA01000005.1:338013_338117	mrr7	100	105	0	0	1	105	999	895	4.26e-49	195
M.purpureus_YY_1:CM009903.1:363853_364232	mrr7	100	380	0	0	1	380	380	1	0	702
M.purpureus_YY_1:CM009903.1:363337_363537	mrr7	100	201	0	0	1	201	745	545	5.79e-102	372
M.purpureus_YY_1:CM009903.1:363604_363767	mrr7	100	164	0	0	1	164	544	381	2.14e-81	303
M.purpureus_YY_1:CM009903.1:363093_363245	mrr7	100	153	0	0	1	153	895	743	2.79e-75	283
M.purpureus_YY_1:CM009903.1:362913_363017	mrr7	100	105	0	0	1	105	999	895	1.34e-48	195
M.ruber_GA:FXWQ01000177.1:48576_48954	mrr7	95.526	380	16	1	1	379	1	380	1.71e-173	606
M.ruber_GA:FXWQ01000177.1:49270_49470	mrr7	96.02	201	8	0	1	201	545	745	1.49e-89	327
M.ruber_GA:FXWQ01000177.1:49041_49203	mrr7	98.16	163	3	0	1	163	382	544	9.1e-77	285
M.ruber_GA:FXWQ01000177.1:49575_49727	mrr7	98.039	153	3	0	1	153	743	895	3.29e-71	267
M.ruber_GA:FXWQ01000177.1:49816_49920	mrr7	100	105	0	0	1	105	895	999	1.58e-49	195
M.purpureus_CSU_M183:JAACNI010000032.1:1240115_1240494	mrr7	100	380	0	0	1	380	1	380	0	702
M.purpureus_CSU_M183:JAACNI010000032.1:1240810_1241010	mrr7	100	201	0	0	1	201	545	745	3.54e-102	372
M.purpureus_CSU_M183:JAACNI010000032.1:1240580_1240743	mrr7	100	164	0	0	1	164	381	544	1.31e-81	303
M.purpureus_CSU_M183:JAACNI010000032.1:1241102_1241254	mrr7	100	153	0	0	1	153	743	895	1.71e-75	283
M.purpureus_CSU_M183:JAACNI010000032.1:1241330_1241434	mrr7	100	105	0	0	1	105	895	999	8.23e-49	195
M.pilosus_MS_1:JAGHLQ010000005.1:2454069_2454447	mrr7	95.526	380	16	1	1	379	1	380	1.5e-172	606
M.pilosus_MS_1:JAGHLQ010000005.1:2454763_2454963	mrr7	96.02	201	8	0	1	201	545	745	1.31e-88	327
M.pilosus_MS_1:JAGHLQ010000005.1:2454534_2454696	mrr7	98.16	163	3	0	1	163	382	544	7.99e-76	285
M.pilosus_MS_1:JAGHLQ010000005.1:2455068_2455220	mrr7	98.039	153	3	0	1	153	743	895	2.89e-70	267
M.pilosus_MS_1:JAGHLQ010000005.1:2455309_2455413	mrr7	100	105	0	0	1	105	895	999	1.39e-48	195
M.pilosus_YDJ_1:JAGHLR010000006.1:293205_293583	mrr7	95.526	380	16	1	1	379	380	1	1.49e-172	606
M.pilosus_YDJ_1:JAGHLR010000006.1:292689_292889	mrr7	96.02	201	8	0	1	201	745	545	1.3e-88	327
M.pilosus_YDJ_1:JAGHLR010000006.1:292956_293118	mrr7	98.16	163	3	0	1	163	544	382	7.94e-76	285
M.pilosus_YDJ_1:JAGHLR010000006.1:292432_292584	mrr7	98.039	153	3	0	1	153	895	743	2.87e-70	267
M.pilosus_YDJ_1:JAGHLR010000006.1:292239_292343	mrr7	100	105	0	0	1	105	999	895	1.38e-48	195
M.pilosus_YDJ_2:JAGHLS010000006.1:2441855_2442233	mrr7	95.526	380	16	1	1	379	1	380	1.48e-172	606
M.pilosus_YDJ_2:JAGHLS010000006.1:2442549_2442749	mrr7	96.02	201	8	0	1	201	545	745	1.29e-88	327
M.pilosus_YDJ_2:JAGHLS010000006.1:2442320_2442482	mrr7	98.16	163	3	0	1	163	382	544	7.88e-76	285
M.pilosus_YDJ_2:JAGHLS010000006.1:2442854_2443006	mrr7	98.039	153	3	0	1	153	743	895	2.85e-70	267
M.pilosus_YDJ_2:JAGHLS010000006.1:2443095_2443199	mrr7	100	105	0	0	1	105	895	999	1.37e-48	195
M.pilosus_K104061:JAGHLT010000006.1:2454069_2454447	mrr7	95.526	380	16	1	1	379	1	380	1.49e-172	606
M.pilosus_K104061:JAGHLT010000006.1:2454763_2454963	mrr7	96.02	201	8	0	1	201	545	745	1.3e-88	327
M.pilosus_K104061:JAGHLT010000006.1:2454534_2454696	mrr7	98.16	163	3	0	1	163	382	544	7.95e-76	285
M.pilosus_K104061:JAGHLT010000006.1:2455068_2455220	mrr7	98.039	153	3	0	1	153	743	895	2.88e-70	267
M.pilosus_K104061:JAGHLT010000006.1:2455309_2455413	mrr7	100	105	0	0	1	105	895	999	1.38e-48	195
M.purpureus_P7048X_2:JAMABL010000025.1:289464_289843	mrr7	100	380	0	0	1	380	380	1	0	702
M.purpureus_P7048X_2:JAMABL010000025.1:288948_289148	mrr7	100	201	0	0	1	201	745	545	7.27e-103	372
M.purpureus_P7048X_2:JAMABL010000025.1:289215_289378	mrr7	100	164	0	0	1	164	544	381	2.69e-82	303
M.purpureus_P7048X_2:JAMABL010000025.1:288704_288856	mrr7	100	153	0	0	1	153	895	743	3.5e-76	283
M.purpureus_P7048X_2:JAMABL010000025.1:288524_288628	mrr7	100	105	0	0	1	105	999	895	1.69e-49	195
M.purpureus_PF1702S:JAMABM010000011.1:46801_47180	mrr7	100	380	0	0	1	380	1	380	0	702
M.purpureus_PF1702S:JAMABM010000011.1:47496_47696	mrr7	100	201	0	0	1	201	545	745	7.32e-103	372
M.purpureus_PF1702S:JAMABM010000011.1:47266_47429	mrr7	100	164	0	0	1	164	381	544	2.71e-82	303
M.purpureus_PF1702S:JAMABM010000011.1:47788_47940	mrr7	100	153	0	0	1	153	743	895	3.53e-76	283
M.purpureus_PF1702S:JAMABM010000011.1:48016_48120	mrr7	100	105	0	0	1	105	895	999	1.7e-49	195
M.purpureus_RP2:JAMLEA010000003.1:2890346_2890725	mrr7	100	380	0	0	1	380	1	380	0	702
M.purpureus_RP2:JAMLEA010000003.1:2891041_2891241	mrr7	100	201	0	0	1	201	545	745	7.13e-102	372
M.purpureus_RP2:JAMLEA010000003.1:2890811_2890974	mrr7	100	164	0	0	1	164	381	544	2.64e-81	303
M.purpureus_RP2:JAMLEA010000003.1:2891333_2891485	mrr7	100	153	0	0	1	153	743	895	3.44e-75	283
M.purpureus_RP2:JAMLEA010000003.1:2891561_2891665	mrr7	100	105	0	0	1	105	895	999	1.66e-48	195
M.ruber_KACC_46666:JAMZNN010000005.1:2397597_2397975	mrr7	95.526	380	16	1	1	379	1	380	1.45e-172	606
M.ruber_KACC_46666:JAMZNN010000005.1:2398291_2398491	mrr7	96.02	201	8	0	1	201	545	745	1.26e-88	327
M.ruber_KACC_46666:JAMZNN010000005.1:2398062_2398224	mrr7	98.16	163	3	0	1	163	382	544	7.72e-76	285
M.ruber_KACC_46666:JAMZNN010000005.1:2398596_2398748	mrr7	98.039	153	3	0	1	153	743	895	2.8e-70	267
M.ruber_KACC_46666:JAMZNN010000005.1:2398837_2398941	mrr7	100	105	0	0	1	105	895	999	1.34e-48	195
M.ruber_FWB13:PSNO01000009.1:846441_846819	mrr7	95.526	380	16	1	1	379	1	380	6.13e-173	606
M.ruber_FWB13:PSNO01000009.1:847135_847335	mrr7	96.02	201	8	0	1	201	545	745	5.34e-89	327
M.ruber_FWB13:PSNO01000009.1:846906_847068	mrr7	98.16	163	3	0	1	163	382	544	3.26e-76	285
M.ruber_FWB13:PSNO01000009.1:847440_847592	mrr7	98.039	153	3	0	1	153	743	895	1.18e-70	267
M.ruber_FWB13:PSNO01000009.1:847681_847785	mrr7	100	105	0	0	1	105	895	999	5.65e-49	195
M.purpureus_HQ1:VIFY01000166.1:35959_36338	mrr7	100	380	0	0	1	380	380	1	0	702
M.purpureus_HQ1:VIFY01000166.1:35443_35643	mrr7	100	201	0	0	1	201	745	545	1.11e-103	372
M.purpureus_HQ1:VIFY01000166.1:35710_35873	mrr7	100	164	0	0	1	164	544	381	4.11e-83	303
M.purpureus_HQ1:VIFY01000166.1:35199_35351	mrr7	100	153	0	0	1	153	895	743	5.35e-77	283
M.purpureus_HQ1:VIFY01000166.1:35019_35123	mrr7	100	105	0	0	1	105	999	895	2.58e-50	195
M.purpureus_YJX_8:WXEU01000003.1:2897620_2897999	mrr7	100	380	0	0	1	380	1	380	0	702
M.purpureus_YJX_8:WXEU01000003.1:2898315_2898515	mrr7	100	201	0	0	1	201	545	745	7.13e-102	372
M.purpureus_YJX_8:WXEU01000003.1:2898085_2898248	mrr7	100	164	0	0	1	164	381	544	2.64e-81	303
M.purpureus_YJX_8:WXEU01000003.1:2898607_2898759	mrr7	100	153	0	0	1	153	743	895	3.44e-75	283
M.purpureus_YJX_8:WXEU01000003.1:2898835_2898939	mrr7	100	105	0	0	1	105	895	999	1.66e-48	195
M.purpureus_GB_01:BIYA01000005.1:336248_337036	mrr8	99.747	790	1	1	1	789	814	25	0	1447
M.purpureus_GB_01:BIYA01000005.1:335455_336195	mrr8	99.865	742	0	1	1	741	1547	806	0	1363
M.purpureus_GB_01:BIYA01000005.1:334971_335397	mrr8	100	427	0	0	1	427	1974	1548	0	789
M.purpureus_GB_01:BIYA01000005.1:337107_337134	mrr8	100	28	0	0	1	28	28	1	2.71e-06	52.8
M.purpureus_YY_1:CM009903.1:361148_361936	mrr8	99.873	790	0	1	1	789	814	25	0	1452
M.purpureus_YY_1:CM009903.1:360355_361095	mrr8	99.865	742	0	1	1	741	1547	806	0	1363
M.purpureus_YY_1:CM009903.1:359871_360297	mrr8	100	427	0	0	1	427	1974	1548	0	789
M.purpureus_YY_1:CM009903.1:362007_362034	mrr8	100	28	0	0	1	28	28	1	8.56e-06	52.8
M.ruber_GA:FXWQ01000177.1:50886_51674	mrr8	96.456	790	27	1	1	789	25	814	0	1303
M.ruber_GA:FXWQ01000177.1:51727_52467	mrr8	97.709	742	16	1	1	741	806	1547	0	1275
M.ruber_GA:FXWQ01000177.1:52525_52951	mrr8	96.956	427	13	0	1	427	1548	1974	0	717
M.ruber_GA:FXWQ01000177.1:50788_50815	mrr8	100	28	0	0	1	28	1	28	1e-06	52.8
M.purpureus_CSU_M183:JAACNI010000032.1:1242411_1243199	mrr8	99.873	790	0	1	1	789	25	814	0	1452
M.purpureus_CSU_M183:JAACNI010000032.1:1243252_1243992	mrr8	99.865	742	0	1	1	741	806	1547	0	1363
M.purpureus_CSU_M183:JAACNI010000032.1:1244050_1244476	mrr8	100	427	0	0	1	427	1548	1974	0	789
M.purpureus_CSU_M183:JAACNI010000032.1:1242313_1242340	mrr8	100	28	0	0	1	28	1	28	5.24e-06	52.8
M.pilosus_MS_1:JAGHLQ010000005.1:2456379_2457167	mrr8	96.456	790	27	1	1	789	25	814	0	1303
M.pilosus_MS_1:JAGHLQ010000005.1:2457220_2457960	mrr8	97.709	742	16	1	1	741	806	1547	0	1275
M.pilosus_MS_1:JAGHLQ010000005.1:2458018_2458444	mrr8	96.956	427	13	0	1	427	1548	1974	0	717
M.pilosus_MS_1:JAGHLQ010000005.1:2456281_2456308	mrr8	100	28	0	0	1	28	1	28	8.82e-06	52.8
M.pilosus_YDJ_1:JAGHLR010000006.1:290485_291273	mrr8	96.456	790	27	1	1	789	814	25	0	1303
M.pilosus_YDJ_1:JAGHLR010000006.1:289692_290432	mrr8	97.709	742	16	1	1	741	1547	806	0	1275
M.pilosus_YDJ_1:JAGHLR010000006.1:289208_289634	mrr8	96.956	427	13	0	1	427	1974	1548	0	717
M.pilosus_YDJ_1:JAGHLR010000006.1:291344_291371	mrr8	100	28	0	0	1	28	28	1	8.76e-06	52.8
M.pilosus_YDJ_2:JAGHLS010000006.1:2444165_2444953	mrr8	96.456	790	27	1	1	789	25	814	0	1303
M.pilosus_YDJ_2:JAGHLS010000006.1:2445006_2445746	mrr8	97.709	742	16	1	1	741	806	1547	0	1275
M.pilosus_YDJ_2:JAGHLS010000006.1:2445804_2446230	mrr8	96.956	427	13	0	1	427	1548	1974	0	717
M.pilosus_YDJ_2:JAGHLS010000006.1:2444067_2444094	mrr8	100	28	0	0	1	28	1	28	8.7e-06	52.8
M.pilosus_K104061:JAGHLT010000006.1:2456379_2457167	mrr8	96.456	790	27	1	1	789	25	814	0	1303
M.pilosus_K104061:JAGHLT010000006.1:2457220_2457960	mrr8	97.709	742	16	1	1	741	806	1547	0	1275
M.pilosus_K104061:JAGHLT010000006.1:2458018_2458444	mrr8	96.956	427	13	0	1	427	1548	1974	0	717
M.pilosus_K104061:JAGHLT010000006.1:2456281_2456308	mrr8	100	28	0	0	1	28	1	28	8.78e-06	52.8
M.purpureus_P7048X_2:JAMABL010000025.1:286759_287547	mrr8	99.873	790	0	1	1	789	814	25	0	1452
M.purpureus_P7048X_2:JAMABL010000025.1:285966_286706	mrr8	99.865	742	0	1	1	741	1547	806	0	1363
M.purpureus_P7048X_2:JAMABL010000025.1:285482_285908	mrr8	100	427	0	0	1	427	1974	1548	0	789
M.purpureus_P7048X_2:JAMABL010000025.1:287618_287645	mrr8	100	28	0	0	1	28	28	1	1.08e-06	52.8
M.purpureus_PF1702S:JAMABM010000011.1:49097_49885	mrr8	99.873	790	0	1	1	789	25	814	0	1452
M.purpureus_PF1702S:JAMABM010000011.1:49938_50678	mrr8	99.865	742	0	1	1	741	806	1547	0	1363
M.purpureus_PF1702S:JAMABM010000011.1:50736_51162	mrr8	100	427	0	0	1	427	1548	1974	0	789
M.purpureus_PF1702S:JAMABM010000011.1:48999_49026	mrr8	100	28	0	0	1	28	1	28	1.08e-06	52.8
M.purpureus_RP2:JAMLEA010000003.1:2892642_2893430	mrr8	99.873	790	0	1	1	789	25	814	0	1452
M.purpureus_RP2:JAMLEA010000003.1:2893483_2894223	mrr8	99.865	742	0	1	1	741	806	1547	0	1363
M.purpureus_RP2:JAMLEA010000003.1:2894281_2894707	mrr8	100	427	0	0	1	427	1548	1974	0	789
M.purpureus_RP2:JAMLEA010000003.1:2892544_2892571	mrr8	100	28	0	0	1	28	1	28	1.06e-05	52.8
M.ruber_KACC_46666:JAMZNN010000005.1:2399907_2400695	mrr8	96.456	790	27	1	1	789	25	814	0	1303
M.ruber_KACC_46666:JAMZNN010000005.1:2400748_2401488	mrr8	97.709	742	16	1	1	741	806	1547	0	1275
M.ruber_KACC_46666:JAMZNN010000005.1:2401546_2401972	mrr8	96.956	427	13	0	1	427	1548	1974	0	717
M.ruber_KACC_46666:JAMZNN010000005.1:2399809_2399836	mrr8	100	28	0	0	1	28	1	28	8.52e-06	52.8
M.ruber_FWB13:PSNO01000009.1:848751_849539	mrr8	96.456	790	27	1	1	789	25	814	0	1303
M.ruber_FWB13:PSNO01000009.1:849592_850332	mrr8	97.709	742	16	1	1	741	806	1547	0	1275
M.ruber_FWB13:PSNO01000009.1:850390_850816	mrr8	96.956	427	13	0	1	427	1548	1974	0	717
M.ruber_FWB13:PSNO01000009.1:848653_848680	mrr8	100	28	0	0	1	28	1	28	3.6e-06	52.8
M.purpureus_HQ1:VIFY01000166.1:33254_34042	mrr8	99.873	790	0	1	1	789	814	25	0	1452
M.purpureus_HQ1:VIFY01000166.1:32461_33201	mrr8	99.865	742	0	1	1	741	1547	806	0	1363
M.purpureus_HQ1:VIFY01000166.1:31977_32403	mrr8	100	427	0	0	1	427	1974	1548	0	789
M.purpureus_HQ1:VIFY01000166.1:34113_34140	mrr8	100	28	0	0	1	28	28	1	1.64e-07	52.8
M.purpureus_YJX_8:WXEU01000003.1:2899916_2900704	mrr8	99.873	790	0	1	1	789	25	814	0	1452
M.purpureus_YJX_8:WXEU01000003.1:2900757_2901497	mrr8	99.73	742	1	1	1	741	806	1547	0	1358
M.purpureus_YJX_8:WXEU01000003.1:2901555_2901981	mrr8	100	427	0	0	1	427	1548	1974	0	789
M.purpureus_YJX_8:WXEU01000003.1:2899818_2899845	mrr8	100	28	0	0	1	28	1	28	1.05e-05	52.8
